# Supplementary material for: Integrative analysis of small RNA and degradome sequencing reveals the role of miRNAs in monoterpene biosynthesis in linalool-type Cinnamomum camphora
Source: BMC Plant Biol. 2025 Nov 11;25:1536. doi: 10.1186/s12870-025-07588-2 (PMC12606813; doi:10.1186/s12870-025-07588-2)
Supplement: Supplementary file 2 — Additional File 2: Table S1. RT-qPCR primers of miRNAs. Additional file 7: Table S2. sRNA deep sequencing profiles of the nine simples of C.camphora. Additional file 8: Table S3. Sequence of mature and pre-miRNA. Additional file 9: Table S4. Predicted miRNAs and hairpains in each sample. Additional file 10: Table S5. Conservation profile of the identified miRNAs. Additional file 11: Table S6. Conservation of the identified miRNA with other species. Additional file 12: Table S7. The expression profile of miRNA. Additional file 13: Table S8. Differentially expressed miRNAs in the H_MAR, H_MAY, and L_MAY. Additional file 14: Table S9. Target genes of miRNA Identification and Expression. [file 12870_2025_7588_MOESM2_ESM.zip › Table S1.xlsx]

## Sheet: Sheet1
Table S1 RT-qPCR primers of miRNAs
miRNA	Sequence (5'-3')
mdm-miR535a_1ss21CG	TGACAACGAGAGAGAGCACGG
ath-miR167d_R-1	TGAAGCTGCCAGCGTGATCTG
PC-5p-3839_818	AGCCTCATTGGACATTTCTAGCCA
ptc-miR156g	TTGACAGAAGATAGAGAGCAC
PC-5p-1655_1843	AATACACCCACCCCCCTTTATGAA
gma-MIR5368-p5_1ss1TC	CCCTGGGATTGGCTTTGG
ath-miR858b	TTCGTTGTCTGTTCGACCTTG
PC-3p-196_13638	GAAATTGAATCAAGGGGAGATGGG
ath-miR390a-5p	AAGCTCAGGAGGGATAGCGCC
