# Supplementary material for: Integrative analysis of small RNA and degradome sequencing reveals the role of miRNAs in monoterpene biosynthesis in linalool-type Cinnamomum camphora
Source: BMC Plant Biol. 2025 Nov 11;25:1536. doi: 10.1186/s12870-025-07588-2 (PMC12606813; doi:10.1186/s12870-025-07588-2)
Supplement: Supplementary file 2 — Additional File 2: Table S1. RT-qPCR primers of miRNAs. Additional file 7: Table S2. sRNA deep sequencing profiles of the nine simples of C.camphora. Additional file 8: Table S3. Sequence of mature and pre-miRNA. Additional file 9: Table S4. Predicted miRNAs and hairpains in each sample. Additional file 10: Table S5. Conservation profile of the identified miRNAs. Additional file 11: Table S6. Conservation of the identified miRNA with other species. Additional file 12: Table S7. The expression profile of miRNA. Additional file 13: Table S8. Differentially expressed miRNAs in the H_MAR, H_MAY, and L_MAY. Additional file 14: Table S9. Target genes of miRNA Identification and Expression. [file 12870_2025_7588_MOESM2_ESM.zip › Table S2.xlsx]

## Sheet: Sheet1
Table S2 sRNA deep sequencing profiles of the nine simples of C.camphora
Category	L_MAY_1	L_MAY_2	L_MAY_3	H_MAR_1	H_MAR_2	H_MAR_3	H_MAY_1	H_MAY_2	H_MAY_3
Raw reads	10462803	11477004	12326213	10775438	10007848	12133020	9651361	9108546	10713142
Phred quality score 20（Q20）	0.9845	0.9853	0.9856	0.9862	0.9835	0.9865	0.9871	0.9834	0.9872
Phred quality score 30（Q30）	0.9534	0.9539	0.9548	0.9573	0.9484	0.957	0.9586	0.9509	0.9597
GC content	0.5272	0.5288	0.5257	0.5158	0.5156	0.5205	0.5239	0.5247	0.5218
3ADT&length filter	1184280	1025547	718565	839657	771689	872330	901368	966949	809449
Junk reads	48579	59505	71943	81011	69648	84868	39831	44406	51836
Rfam	303598	293797	248284	159689	208673	155909	339132	283488	200859
mRNA	1303699	1387608	1487231	936242	919589	1143073	1186233	1018627	1220468
Repeats	3462	2478	2642	1147	1182	1644	1911	1276	1509
valid reads	7690713	8776988	9860124	8805212	8115123	9927850	7267447	6856572	8482437
