# Supplementary material for: Integrative analysis of small RNA and degradome sequencing reveals the role of miRNAs in monoterpene biosynthesis in linalool-type Cinnamomum camphora
Source: BMC Plant Biol. 2025 Nov 11;25:1536. doi: 10.1186/s12870-025-07588-2 (PMC12606813; doi:10.1186/s12870-025-07588-2)
Supplement: Supplementary file 2 — Additional File 2: Table S1. RT-qPCR primers of miRNAs. Additional file 7: Table S2. sRNA deep sequencing profiles of the nine simples of C.camphora. Additional file 8: Table S3. Sequence of mature and pre-miRNA. Additional file 9: Table S4. Predicted miRNAs and hairpains in each sample. Additional file 10: Table S5. Conservation profile of the identified miRNAs. Additional file 11: Table S6. Conservation of the identified miRNA with other species. Additional file 12: Table S7. The expression profile of miRNA. Additional file 13: Table S8. Differentially expressed miRNAs in the H_MAR, H_MAY, and L_MAY. Additional file 14: Table S9. Target genes of miRNA Identification and Expression. [file 12870_2025_7588_MOESM2_ESM.zip › Table S3.xlsx]

## Sheet: Sheet1
Table S3 Sequence of mature and pre-miRNA
ID	pre-miRNA	maUure	Length
bra-miR156a-5p	uggUGACAGAAGAGAGUGAGCACacaugguuuuucuugcauauauggaguucaugcuugaagcuaugcgugcucacucucucucugucac	UGACAGAAGAGAGUGAGCAC	20
peu-MIR2916-p3_1ss15TC	ugggggcucgaagacgaucagaUACCGUCCUAGUCUCAACCAUAaacgaUGCCGACCAGGGAUCGGCGGAUguugcuuuuaggacuccgcc	UGCCGACCAGGGAUCGGCGGAU	22
peu-MIR2916-p5_1ss5AG	ugggggcucgaagacgaucagaUACCGUCCUAGUCUCAACCAUAaacgaUGCCGACCAGGGAUCGGCGGAUguugcuuuuaggacuccgcc	UACCGUCCUAGUCUCAACCAUA	22
ppe-miR156f_L+1	ggugaugcugUUGACAGAAGAUAGAGAGCACagaugaugaauugcacggcguuugcaucucacuccuuugugcucucuaugcuucugucagcaccuucagcccc	UUGACAGAAGAUAGAGAGCAC	21
ptc-miR156g	ugCUGACAGAAGAUAGAGAGCACagaugaugaagugcaugguguuugcaucucacuccuuugugcucucuaugcuucugucaucaccuuca	UUGACAGAAGAUAGAGAGCAC	21
ptc-miR156g_L-1	ggugauguugcUGACAGAAGAGAGAGAGCACagaugaugaagugcaugaucuuuuugcaucucacuccuuugugcucucucucuuacugucaucaccuu	UGACAGAAGAUAGAGAGCAC	20
aly-miR164a-3p_2ss6AG10CT	accaagaauggcuuuugacugggagagcaagcccuuguUGGAGAAGCAGGGCACGUGCAaagugcucaaucuuugCACGUGCUCUCCUUCUCCAACaugggcuccucuccucucugauuucugcucuuaac	CACGUGCUCUCCUUCUCCAAC	21
aly-miR172a-5p_1ss3GA	accagucaguguuugcugguGUAGCAUCAUCAAGAUUCACAugcuuuuuaaggguuuuucuuggguggaauuuguggucccuuaugaguugcacuccucacagucccucuagagaugAGAAUCUUGAUGAUGCUGCAUCggcaauagaugacuuua	GUAGCAUCAUCAAGAUUCACA	21
aly-miR172a-5p_L+1R-1_2ss4GA8TC	accagucaguguuugcugcUGUAGCACCAUCAAGAUUCACaaccuuuauagggccuucuuuugagugauuguggugguccucgaaggcauucuugugggugAGAAUCUUGAUGAUGCUGCAucggcaauauaugacucau	UGUAGCACCAUCAAGAUUCAC	21
aly-miR172b-5p_2ss2CT7CT	uuugcgggcGUAGCAUCAUCAAGAUUCACAaaaauaugcauguuaucacauggauagaauggugaugauuuguuuuuuggggugAGAAUCUUGAUGAUGCUGCAUc	GUAGCAUCAUCAAGAUUCACA	21
aly-miR172b-5p_L+1R-1_1ss3CT	cucuugagagaagaacagucaguguuugcuggUGUAGCAUCAUCAAGAUUCACgaccuucuuacagggcuuuuugugcuguguguugugguugugguugucaucaaaagcucuguggccgAGAAUCUUGAUGAUGCUGCAUcggcaauauauggcuuuuguuuuuugcagucuucagagguu	UGUAGCACCAUCAAGAUUCAC	21
aqc-MIR535-p3_1	caaUGGCAACGAGAGAGAGCACGCauguacacagucauuuacccuugcaugaauguggacgagCGUGCUCUCUCUCGUUGUCaagc	CGUGCUUUCUCUCGUUGUC	19
aqc-MIR535-p3_1ss21TC	gaagaggauuaguggaaaaugagagagagauguguuucugugggcauuggaucuggaUGACAACGAGAGAGAGCACGUuugucagcauuuaugcgaacugacaugacuguuuacaggCGUGCUUUCUCUCGUUGUCACucuccuuguugcuucacaggccuaauuucauuucacucucuuccuuucuccuuccuccca	CGUGCUUUCUCUCGUUGUCAC	21
aqc-MIR535-p3_2	guagUGACAACGAGAUAGAGCACGCucguaaacauucgugucccuucgcaugaaugccgacaacCGUGCUCUCUCUCGUUGUCAucca	CGUGCUUUCUCUCGUUGUCA	20
aqc-MIR535-p3_2ss9TC20TC	uuugcguuuugucuugguuucuucgcuUGACAACGAGAGAGAGCACGCucguccacauucaugcaaggguaaaugacuguguacaUGCGUGCUCUCUCUCGUUGCCauugaaaucgcucaucaaagcguuuu	UGCGUGCUCUCUCUCGUUGCC	21
ath-miR157a-5p_R+1	auaagggagagagguggcauaugggugaugcugUUGACAGAAGAUAGAGAGCACAgaugaugaauugcacggcguuugcaucucacuccuuugugcucucuaugcuucugucagcaccuucagccccucccccuuugcuacgucuguuccuauu	UUGACAGAAGAUAGAGAGCACU	22
ath-miR159c_1ss21TC	ggugagaaaauuguggaaaugggggcuccuuucaggccgaaacagcucaucagcuucuaugaaucugcUUUGGAGUGAAGGGAGCUCCCaauucuacuuuucuccuu	UUUGGAUUGAAGGGAGCUCCC	21
ath-miR160a-5p	caaagaggaaaaaaaaaaggugaagugggucgUGCCUGGCUCCCUGUAUGCCAcacauggggaccaaucucuucauugauuggcagcucuggguggcgugcgaggagccaagcaugccucucucucucucucucucucuc	UGCCUGGCUCCCUGUAUGCCA	21
ath-miR160a-5p_1ss15TA	acuugaucUGCCUGGCUCCCUGAAUGCCAucugagaagcuauucaaaauguuugaauugcuuccuaguuggcaucuagggagccaugcaggccaaaa	UGCCUGGCUCCCUGAAUGCCA	21
ath-miR162a-3p_1ss20AG	cuucuguggugucuucggacgcagcgguuuaccgaucgcuuccuggacuggucgcuugauggauugauugcucugaagugaaagacgaaacaggaaucggUCGAUAAACCUCUGCAUCCGGcguuccccgcggucu	UCGAUAAACCUCUGCAUCCGG	21
ath-miR162a-3p_2ss20AG21GC	cuucggacgcagcgguuuaccgaucgcuuccuggacuggucgcuugauggauugauugcucugaagugaaagacgaaacaggaaucggUCGAUAAACCUCUGCAUCCGGcg	UCGAUAAACCUCUGCAUCCGC	21
ath-miR164a	caagguaggcugugcaggaUGGAGAAGCAGGGCACGUGCAugaccuucuaacaccucucucacaauauagaagguuaguauguucuUCAUGUGCCCAUCUUUUCCAUgaugcccaucccuaccuca	UGGAGAAGCAGGGCACGUGCA	21
ath-MIR164b-p3_2ss16CT17AT	caagguaggcugugcaggaUGGAGAAGCAGGGCACGUGCAugaccuucuaacaccucucucacaauauagaagguuaguauguucuUCAUGUGCCCAUCUUUUCCAUgaugcccaucccuaccuca	UCAUGUGCCCAUCUUUUCCAU	21
ath-miR166a-3p	gaagcuuuuucuuugaggGGAAUGUUGUCUGGCUCGAGGccaccaacaacuucaaaaaaaaaucuccucaauuccuucaacuaaaaacuucaucugaugcccagauccaugugggugccgUCGGACCAGGCUUCAUUCCCCccaauuucugcuuccuc	UCGGACCAGGCUUCAUUCCCC	21
ath-miR166a-3p_1ss18CT	agaugaaggacaguggguguucggAAUGAAGUCUGAUCCAAGAUCauugcgugucuaucuuuuuagcuucuucugcuucauacuuucauggacugauuUCGGACCAGGCUUCAUUUCCCacaccauacuuuccaucagag	UCGGACCAGGCUUCAUUUCCC	21
ath-miR166a-3p_1ss20CT	auauuuugaggggaauguuggcuggcucgaggcuuucuugauaauuagaguggaagcaUCGGACCAGGCUUCAUUCCUCucaaaagcuuguuggggugcuucugauucuuguucaaaguuugaucaaucuaugcuaucauucagagauaauauuguuaagguuauguuguggGGAAUGUUGUCUGGCUCGGGGUCA	UCGGACCAGGCUUCAUUCCUC	21
ath-miR166a-3p_L+2R-2	gcagguguuuggaaugagguuuguuccaagauccuuccugggguucauucauuucucuguaucuucuauacaaaucuuuguuccuuaguucuuccuacauucauggacugaUCUCGGACCAGGCUUCAUUCCucacaccagg	UCUCGGACCAGGCUUCAUUCC	21
ath-miR166a-3p_R-1	gcaaguugaggggaauguugucugguucgaaaccauucaugugaaugauuUCGGACCAGGCUUCAUUCCCcccaacucau	UCGGACCAGGCUUCAUUCCC	20
ath-miR166e-5p_1ss16AC	gGGAAUGUUGUCUGGCCCGAGGucaccucucucucuuucuagaaucucuaguuuuuucuaucucuagugcuuugggauccauggauuuagagauagagacuggaauggauguuggugccgUCGGACCAGGCUUCAUUCCCCcu	GGAAUGUUGUCUGGCCCGAGG	21
ath-miR166e-5p_1ss16AT	gaagcuuuuucuuugaggGGAAUGUUGUCUGGCUCGAGGccaccaacaacuucaaaaaaaaaucuccucaauuccuucaacuaaaaacuucaucugaugcccagauccaugugggugccgUCGGACCAGGCUUCAUUCCCCccaauuucugcuuccuc	GGAAUGUUGUCUGGCUCGAGG	21
ath-miR166e-5p_R+3_1ss16AT	auauuuugaggggaauguuggcuggcucgaggcuuucuugauaauuagaguggaagcaUCGGACCAGGCUUCAUUCCUCucaaaagcuuguuggggugcuucugauucuuguucaaaguuugaucaaucuaugcuaucauucagagauaauauuguuaagguuauguuguggGGAAUGUUGUCUGGCUCGGGGUCA	GGAAUGUUGUCUGGCUCGAGGUCA	24
ath-miR167a-5p_1ss21AC	gcaccacuaacuguUGAAGCUGCCAGCAUGAUCUCugauuucuaugaucuaucccaccaaagcucucauaaaaagaaucagaucauaauggcaguuucaccuguugaugggga	UGAAGCUGCCAGCAUGAUCUC	21
ath-miR167d_1ss22GA	aagugugccgaagggaauaagUGAAGCUGCCAGCAUGAUCUGAcagcuuagcuuagcuuagcuuccucaagaagaaggaaauaaaggaaauaaagccauugccaccaggucauguucugacagcuucacuccuucccuuuguauggcacaaga	UGAAGCUGCCAGCAUGAUCUGA	22
ath-miR167d_R-1_1ss14AG	auauugugcaccacuaacuguUGAAGCUGCCAGCGUGAUCUGauuuacuucuuccuucaacaaaucuuccuacgaaaaaaauaaaauaaaaucagaucauaauggcaguuucaccauuugaugguagcacaaaga	UGAAGCUGCCAGCGUGAUCUG	21
ath-miR168a-3p_1ss16CG	ucuaacUCGCUUGGUGCAGGUCGGGAAcgcugguucgucucuaaagaugaacccuauCCCGCCUUGCAUCAAGUGAAUc	CCCGCCUUGCAUCAAGUGAAU	21
ath-miR168a-3p_L+2_2ss9TG18CG	cuuucucuaauUCGCUUGGUGCAGGUCGGGAAUgccgguuuguucuacagacgaacucuAUCCCGCCGUGCAUCAAGUGAAUcggagaugg	AUCCCGCCGUGCAUCAAGUGAAU	23
ath-miR168a-5p	ucuaacUCGCUUGGUGCAGGUCGGGAAcgcugguucgucucuaaagaugaacccuauCCCGCCUUGCAUCAAGUGAAUc	UCGCUUGGUGCAGGUCGGGAA	21
ath-miR168a-5p_R+1	cuuucucuaauUCGCUUGGUGCAGGUCGGGAAUgccgguuuguucuacagacgaacucuAUCCCGCCGUGCAUCAAGUGAAUcggagaugg	UCGCUUGGUGCAGGUCGGGAAU	22
ath-miR169a-3p_L+1_1ss8TC	agcuaucuucucauauauggccuugcuugugggcuuagaaagcuuggugCAGCCAAGGAUGACUUGCCGAuucuuuguggaucauucuucccucugagaggaauugcgcgaagaaaguUGGCAAGUUGUCCUUGGCUACaucucucuuucuuccucucaugccaggccuaugaugauaauauuc	UGGCAAGCUGUCCUUGGCUAC	21
ath-miR169a-5p	agcuaucuucucauauauggccuugcuugugggcuuagaaagcuuggugCAGCCAAGGAUGACUUGCCGAuucuuuguggaucauucuucccucugagaggaauugcgcgaagaaaguUGGCAAGUUGUCCUUGGCUACaucucucuuucuuccucucaugccaggccuaugaugauaauauuc	CAGCCAAGGAUGACUUGCCGA	21
ath-miR169b-5p_L+2R-2	UGCAGCCAAGGAUGACUUGCCggcacccaaccaaagacggaaaugucuggaauuguaaguugucggcaaguuguccuuggcuac	UGCAGCCAAGGAUGACUUGCC	21
ath-miR169h_R-1_1ss9GA	cuuguuugaUAGCCAAGAAUGACUUGCCUauaguagucucuccaaggauuuuagagauguaagcuguucacaucuuaaaaucuauguaguuauggcucacaggcaagucaucauggcuggucugacugg	UAGCCAAGAAUGACUUGCCU	20
ath-miR171b-3p_1ss21GT	gaaucaucuuucuccaaggacgggguguugguuugguucaaucccacugcauggccgaagcugacucgacccugugguuagaUUGAGCCGUGCCAAUAUCACGuacuugaaauagagagagagagga	UUGAGCCGUGCCAAUAUCACU	21
ath-miR171b-3p_R-1	ucgGGAUAUUGGUCCGGUUCAAUUagaaagcagugcucguacauacugggcucuguuguuugaUUGAGCCGUGCCAAUAUCACgu	UUGAGCCGUGCCAAUAUCAC	20
ath-miR172a	uuugcgggcGUAGCAUCAUCAAGAUUCACAaaaauaugcauguuaucacauggauagaauggugaugauuuguuuuuuggggugAGAAUCUUGAUGAUGCUGCAUc	AGAAUCUUGAUGAUGCUGCAU	21
ath-miR172a_1ss1AC	cucuugagagaagaacagucaguguuugcuggUGUAGCAUCAUCAAGAUUCACgaccuucuuacagggcuuuuugugcuguguguugugguugugguugucaucaaaagcucuguggccgAGAAUCUUGAUGAUGCUGCAUcggcaauauauggcuuuuguuuuuugcagucuucagagguu	CGAAUCUUGAUGAUGCUGCAU	21
ath-miR172a_R+1_1	accagucaguguuugcugguGUAGCAUCAUCAAGAUUCACAugcuuuuuaaggguuuuucuuggguggaauuuguggucccuuaugaguugcacuccucacagucccucuagagaugAGAAUCUUGAUGAUGCUGCAUCggcaauagaugacuuua	AGAAUCUUGAUGAUGCUGCAUC	22
ath-miR172a_R+1_2	ugaagaucuugagagaccagucaguguuugcagguguggcaucaucaagauucacaugcuuuauaagggcuucuggagugguguggcccacuggagaugAGAAUCUUGAUGAUGCUGCAUCggcaauagauggcuuuuguuacugaucuaag	AGAAUCUUGAUGAUGCUGCAUU	22
ath-miR172a_R-1	accagucaguguuugcugcUGUAGCACCAUCAAGAUUCACaaccuuuauagggccuucuuuugagugauuguggugguccucgaaggcauucuugugggugAGAAUCUUGAUGAUGCUGCAucggcaauauaugacucau	AGAAUCUUGAUGAUGCUGCA	20
ath-miR172c_R-1_1ss1AC	uuagucgcuaauugcugaugcagcaucaucaagauucucauccaaaacacaugcgaaaaaacaucaacacaguagccacaaugcaugUGAAUCUUGAUGAUGCUGCAuccgcaaacaucgaccuu	CGAAUCUUGAUGAUGCUGCA	20
ath-miR2111a-5p_R-1	gagacugagugaggaacagaUAAUCUGCAUCCUGAGGUUUugaaaaccaucuucuaaaccucuggauguagauuaaacuuuuccucacugacagugga	UAAUCUGCAUCCUGAGGUUU	20
ath-miR2111a-5p_R-1_1ss7GA	gucagugaggaaaaguuUAAUCUACAUCCAGAGGUUUagaagaugguuuucaaaaccucaggaugcagauuaucuguuccucacucag	UAAUCUACAUCCUGAGGUUU	20
ath-miR319c_R-1	caugagaaaauuguagaaauggggguuccuuucggcccaaaacaguucaugaucuucuaaaagauuuagcuUUGGACUGAAGGGAGCUCCUaauucuccuuuucuccuu	UUGGACUGAAGGGAGCUCCU	20
ath-miR390a-3p_1ss20CT	agagagugugaagaaucuguaAAGCUCAGGAGGGAUAGCGCCaucgaugaagaugauguugaugaugacaagacagagcuuaaugaguucacuugcaaauguaacguuucauucguuagauggCGCUAUCCAUCCUGAGUUUUAugguuuuuucaaacuugu	CGCUAUCCAUCCUGAGUUUUA	21
ath-miR390a-3p_R-1_1ss19TC	gaaaguauggaagaauuuaugAAGCUCAGGAGGGAUAGCGCCauauaugauaauggguucaugucacuucaacuuuucuguauucauugguggCGCUAUCCAUCCUGAGUUCCaugguuucuucuuacuaug	CGCUAUCCAUCCUGAGUUCC	20
ath-miR390a-5p	gaaaguauggaagaauuuaugAAGCUCAGGAGGGAUAGCGCCauauaugauaauggguucaugucacuucaacuuuucuguauucauugguggCGCUAUCCAUCCUGAGUUCCaugguuucuucuuacuaug	AAGCUCAGGAGGGAUAGCGCC	21
ath-miR394a_R+1	uuguuacaaagccacuUUGGCAUUCUGUCCACCUCCAuagaaaauaauccaaccaaccauugaaaacaauuaguacccaccuaagcuuggagguggccagcaugacaaaguagcucuguaaauu	UUGGCAUUCUGUCCACCUCCC	21
ath-miR395a	gucccuagaguuccucuaaccacuucagcacuagucuucgacucaacugacucugCUGAAGUGUUUGGGGGAACUCugggugc	CUGAAGUGUUUGGGGGAACUC	21
ath-miR395a_L-1_1ss7TA	uggguguccucuagaguuccccucaaacucuucuggaggguuacaagaguaccauucucuccUGAAGAGUUUGGGGGAACUCcaggugaugcucg	UGAAGAGUUUGGGGGAACUC	20
ath-miR396a-3p_1ss21GA	acucUUCCACAGCUUUCUUGAACUGcauccauauuccauccuaacacauuuaugccggccucauugcaGUUCAAUAAAGCUGUGGGAAAau	GUUCAAUAAAGCUGUGGGAAA	21
ath-miR396a-5p	acucUUCCACAGCUUUCUUGAACUGcauccauauuccauccuaacacauuuaugccggccucauugcaGUUCAAUAAAGCUGUGGGAAAau	UUCCACAGCUUUCUUGAACUG	21
ath-miR396a-5p_1ss2TC	uccguauuuUCCCACAGCUUUAUUGAACUGcaaugaggccggcauaaauguguuaggauggaauauggaugcaguucaagaaagcuguggaagaguacaaa	UCCCACAGCUUUCUUGAACUG	21
ath-miR396b-3p_1ss2CT	gauaaguccucagacgccaucuuuUCCCACAGCUUUCUUGAACUUcuaugccagagggaaaaaaaaaggauggagaagaaGUUCAAGAAAGCUGUGGAAAAgcauggcaggacuuggg	GUUCAAGAAAGCUGUGGGAAA	21
ath-miR396b-3p_L-1	gaaucugagcaugcuuUUCCACGGCUUUCUUGAACUUaguacucagauccguuucuuuccucugagaauucuccuuuaaaauagaucucaguacaaagCUCAAGAAAGCUGUGGGAAAacaugcuaagauuu	CUCAAGAAAGCUGUGGGAAA	20
ath-miR396b-3p_L-1_1ss2CT	cccaaguccugccaugcuuUUCCACAGCUUUCUUGAACUUcuucuccauccuuuuuuuuucccucuggcauagaagUUCAAGAAAGCUGUGGGAAAagauggcgucugaggacuuauc	UUCAAGAAAGCUGUGGGAAA	20
ath-miR396b-5p	agggucuauucauauuuUUCCACAGCUUUCUUGAACUUagagaggaaguugaguaaggaggggcuccuugcaggCUCAAGAAAGCUGUGGGAAAacaugguuagaugca	UUCCACAGCUUUCUUGAACUU	21
ath-miR396b-5p_1ss2TC	acaaucuucauggaaaacagaaaucuuagcauguuuUCCCACAGCUUUCUUGAGCUUuguacugagaucuauuuuaaaggagaauucucagaggaaagaaacggaucugaguacuaaguucaagaaagccguggaaaagcaugcucagauucuucauuuggauacc	UCCCACAGCUUUCUUGAACUU	21
ath-miR396b-5p_1ss7AG	gaaucugagcaugcuuUUCCACGGCUUUCUUGAACUUaguacucagauccguuucuuuccucugagaauucuccuuuaaaauagaucucaguacaaagCUCAAGAAAGCUGUGGGAAAacaugcuaagauuu	UUCCACGGCUUUCUUGAACUU	21
ath-miR397a	aagauccaaauggaaggcaUCAUUGAGUGCAGCGUUGAUGaaauccaaccguccaaaauguaggccccacuucaugauggaaggauuuccACGACGCUGCACUCAAUCAUGuuucccauuuuuugggugag	UCAUUGAGUGCAGCGUUGAUG	21
ath-miR399b	auauaagcaaaucagucagagggcuucucccuauuggcaggugaugaagaauaauaauugguugccUGCCAAAGGAGAGUUGCCCUGugauugcuucagcuuaaca	UGCCAAAGGAGAGUUGCCCUG	21
ath-miR827_2ss9CT21TA	gauugcagcuaugaauaugUUUUGUUGAUGGUCAUCUAAUCagcucacucuuuaucacauccaccaagggacuauggUUAGAUGAUCAUCAACAAACAcauucaugugcagcauau	UUAGAUGAUCAUCAACAAACA	21
bna-miR156d_R+1	uguacuuguuggguguuuuggUGACAGAAGAGAGUGAGCACAcaugguuuuucuugcauauauggaguucaugcuugaagcuaugcgugcucacucucucucugucacguaauuacucgauuagugga	UGACAGAAGAGAGUGAGCACC	21
bna-miR2111c_R-1_1ss20TC	gccgggaauggaUAAUCUGCAUCCUGGGGUUCagauuaccucaaucugguccccaggauauggauuaccucuuccucu	UAAUCUGCAUCCUGGGGUUC	20
cas-MIR156j-p5	uauuagggacaugaauguauguaaauggagaaaaaguccgaauugACAGAAGAGAGAGAGCACAGCcccacacaugauaaagagucucucuuugcauuugcggagaauguguucucccucuucugccaacaccuugguuucucaguaacaccucuccuuuuauggccuugcag	ACAGAAGAGAGAGAGCACAGC	21
cme-MIR393c-p3_1ss15AT	cagcggguggaggaUUCCAAAGGGAUCGCAUUGAUCcccuuguccccaauucccguucgaaaagagagggcguggacgauucuggaUCGUGCGAUCCCUUUGGAAUCucccauccgagc	UCGUGCGAUCCCUUUGGAAUC	21
cpa-MIR169-p3_1ss13CT	cucucauccguggccuugcauauaggaacagaaagauuggugcagCCAAGGAUGACUUGCCGACUCcaccaaaugggucacuucuuugaaaaggaguugcagaaaggaaguUGGCAAGUCGUCUUUGGCUACaucuuucuuuuugcuucucaugcuaggcaucugaugauau	UGGCAAGUCGUCUUUGGCUAC	21
csi-miR160c-5p_R-1	auaaauaUGCCUGGCUCCCUGUAUGCCauuuguaaagucaaaucauguguugauugacuucguggauggcgugcgaggagccaugcauguugca	UGCCUGGCUCCCUGUAUGCU	20
csi-miR536-3p_1ss2GC	agagagagagaguuguuuuagacacacacggcauggcaugaccaugcaaugugugugguuggggucaguuaaugcauugcauuugaaguaauggUCGUGCCACGCUGUGUGCGUCugaagaacccuuucucagu	UCGUGCCACGCUGUGUGCGUC	21
gma-miR160a-3p_2ss5AG6TC	aauggguuaUGCCUGGCUCCCUGUAUGCCAcacauggagaccuaucucuguagugaucggcuacugugagugGCGUGCGAGGAGCCAAGCAUAcccucu	GCGUGCGAGGAGCCAAGCAUA	21
gma-MIR169e-p5_2ss5CG22AT	cgacgggcCUUGGAUGAAGAGGUAGAGAGUggaauguagccaaggaugacuugccagccagguugauccaaggaaggguguggucggaugccggCAGGUUGUCCUUGGCUAACAUUgggcucucuacuucucauguaaggccuggau	CUUGGAUGAAGAGGUAGAGAGU	22
gma-miR169j-5p_R-1_1ss20GC	ggaagacaagucuuacaugaagaugagagacuuguuuugUAGCCAAGAAUGACUUGCCUauaucacucucuuuuaugagcagcugaucauaccuuaaauccauauaguuauauaugguucacaggcaagucggacuuggcuagccugacgggcucucaucuuucaugcuagucuuguuu	UAGCCAAGAAUGACUUGCCC	20
gma-miR171k-3p_1ss21TC	uguaaggguacuuggggcaccauagcaggaagCGAUGUUGGUGAGGUUCAAUCcaaggacggauuuacgcuuaaucguaaaacgaucucagaUUGAGCCGCGCCAAUAUCACCuucucuacugcacucuccccauguucucuucuc	UUGAGCCGCGCCAAUAUCACC	21
gma-miR393a_L+1	ggcagcggguugaggaagcAUCCAAAGGGAUCGCAUUGAUCcguuuuuguaacaggaauuuguggauggaaauuggaucaugcaauccuuuuggauuccuccucuugccgcuuuu	UUCCAAAGGGAUCGCAUUGAUC	22
gma-miR393a_L+1R-1	gcagguggagaaCUCCAAAGGGAUCGCAUUGAUcccaucgacuaaagaaaaagaaaaugaaguagaagaaaagugaaaagugcuuguuucugcugcuuuugaaugugggguuguagcuuuggAUCAUGCUAUCCCUUGGGAACucuccaccag	UUCCAAAGGGAUCGCAUUGAU	21
gma-MIR5036-p5_1ss19TC	uuccaaggccacuagcauuacCUCUCCCUCAAGGGCUUCCCcagcuaccauguuagguggaugugggaguccuugggggaggguccaugacagcugccuugcucuucccaugcaccauccaaggccacuagcauuaCCUCUCCCUCAAGGGCUUCCCc	CUCUCCCUCAAGGGCUUCCC	20
gra-MIR530b-p5_1ss20TG	gagcuuauaucUGCAUUUGCACCUGCACCUGCaccagagcagcuuuucuuguucuucuugaaaacaauggaaggagaaggugcaggugcaggugcuaaaugcagacauaagaca	UGCAUUUGCACCUGCACCUGC	21
gra-miR827b_L+1_2ss8TG21GT	gauugcagcuaugaauaugUUUUGUUGAUGGUCAUCUAAUCagcucacucuuuaucacauccaccaagggacuauggUUAGAUGAUCAUCAACAAACAcauucaugugcagcauau	UUUUGUUGAUGGUCAUCUAAUC	22
lja-miR171c_1ss21CT	gaagaggaagacaagaggugauauugauuuggcucaccucuuucuauguacauuaaaacuaagggUGAGCCGAAUCAAUAUCACUUuuguauuacucauu	UGAGCCGAAUCAAUAUCACUU	21
lja-MIR397-p3_1ss1TA	aagauccaaauggaaggcaUCAUUGAGUGCAGCGUUGAUGaaauccaaccguccaaaauguaggccccacuucaugauggaaggauuuccACGACGCUGCACUCAAUCAUGuuucccauuuuuugggugag	ACGACGCUGCACUCAAUCAUG	21
lja-miR477-5p_L+1_1ss22GA	cauuUACUCUCCCUCAAGGGCUUCUAAcacaggagacuccugagggcgaguaaccg	UACUCUCCCUCAAGGGCUUCUAA	23
mdm-MIR169o-p3_2ss13AG17TC	agucuuacaugaagacaaagagccucuguuuggUAGCCAAGAAUGACUUGCCUaugucaaccuuacaggauuuuagagaugugagauuuuggcuuuuucuuaucuuaaaucuauguaggguucaccggcaagucaucuuggcuaaccUGACUGGCUCUUGUCUCUCAUGcuag	UGACUGGCUCUUGUCUCUCAUG	22
mdm-miR399k_1ss20TA	cuguaagugaaccaguugaagggcaucucugcuucggcagcuagagauagagaaguaauacauuuuuuuacuugaacucucaucucauggccUGCCAAAGGAGAGUUGCCCAUugacuucuucagcuuagca	UGCCAAAGGAGAGUUGCCCAU	21
mdm-miR535a	uuugcguuuugucuugguuucuucgcuUGACAACGAGAGAGAGCACGCucguccacauucaugcaaggguaaaugacuguguacaUGCGUGCUCUCUCUCGUUGCCauugaaaucgcucaucaaagcguuuu	UGACAACGAGAGAGAGCACGC	21
mdm-miR535a_1ss12GT	guagUGACAACGAGAUAGAGCACGCucguaaacauucgugucccuucgcaugaaugccgacaacCGUGCUCUCUCUCGUUGUCAucca	UGACAACGAGAUAGAGCACGC	21
mdm-miR535a_1ss21CG	caauggaUGACAACGAGAGAGAGCACGGuugucggcauucaugcgaagggacacgaauguuuacgagcgugcucuaucucguugucacuacuc	UGACAACGAGAGAGAGCACGG	21
mdm-miR535a_1ss21CT	gaagaggauuaguggaaaaugagagagagauguguuucugugggcauuggaucuggaUGACAACGAGAGAGAGCACGUuugucagcauuuaugcgaacugacaugacuguuuacaggCGUGCUUUCUCUCGUUGUCACucuccuuguugcuucacaggccuaauuucauuucacucucuuccuuucuccuuccuccca	UGACAACGAGAGAGAGCACGU	21
mdm-miR535a_1ss3AG	caaUGGCAACGAGAGAGAGCACGCauguacacagucauuuacccuugcaugaauguggacgagcgugcucucucucguugucaagc	UGGCAACGAGAGAGAGCACGC	21
mdm-miR535a_R+1	ggccugugaagcaacaaggagagUGACAACGAGAGAAAGCACGCCuguaaacagucaugucaguucgcauaaaugcugacaaacgugcucucucucguugucauccagauccaaugcccacagaaa	UGACAACGAGAGAGAGCACGCC	22
mes-miR2950_1ss21AT	ggacauggguuugugguguaUUCCAUCUCUUGCACACUGGAgcgguguugugaccauaguccggugugcaagaaauggaauaucucacuuaacucaugcaa	UUCCAUCUCUUGCACACUGGU	21
mes-MIR477d-p5_2ss1AC20TC	uuccaaggccacuagcauuaCCUCUCCCUCAAGGGCUUCCCCAgcuaccauguuagguggaugugggaguccuugggggaggguccaugacagcugccuugcucuucccaugcaccauccaaggccacuagcauuaCCUCUCCCUCAAGGGCUUCCCC	CCUCUCCCUCAAGGGCUUCCCCA	23
mtr-MIR156a-p5_2ss14CT18CG	AGAAGAGAGAGAGUACAGCCAcauccuuucuuuaacacacacaaaagagagagagagagagagagagagagagagagagagagagagagagagagagagagagagagagagagagagagagagauggcuguacccucuuuc	AGAAGAGAGAGAGUACAGCCA	21
mtr-miR171b	aacacgcgaggugaacaugugauguuggcgcagcucaaucauauaaaauccuaguaacuuuguguuuuuauuUGAUUGAGCCGCGUCAAUAUUacagugaccuaugcgucga	UGAUUGAGCCGCGUCAAUAUC	21
mtr-miR171d	aucgcggugggccaggugaaagugcgauguugguguggcucaaucaagucggaacuugugguaauuggguguuuugaucUGAUUGAGCCGUGCCAAUAUCacauugaucgcugugcugaugccguuga	UGAUUGAGCCGUGCCAAUAUC	21
mtr-miR171e-5p	uguaaggguacuuggggcaccauagcaggaagCGAUGUUGGUGAGGUUCAAUCcaaggacggauuuacgcuuaaucguaaaacgaucucagaUUGAGCCGCGCCAAUAUCACCuucucuacugcacucuccccauguucucuucuc	CGAUGUUGGUGAGGUUCAAUC	21
mtr-miR171g	gaagaugaacacaaggcgugguguugauugggcucaucucuuucccauaaauuaguccauugagaCGAGCCGAAUCAAUAUCACCCuucguguucuucauu	CGAGCCGAAUCAAUAUCACUC	21
mtr-MIR171g-p5_1ss7AG	uuaggagaggcagacaaggCGUGAUGUUGAUCCGGCUCAUCucuaacugauuuagauuagauuaugauuagaggCGAGCCGAAUCAAUAUCACUCuuguacaccucauuccaua	CGUGAUGUUGAUCCGGCUCAUC	22
mtr-miR396a-5p_1ss7AG	acucuucauauucUUCCACGGCUUUCUUGAACUGcaccucccagcacucaugcaugggcuuaaggccuugcuugcaguucaggauagcugugaaaaaauauggagaga	UUCCACGGCUUUCUUGAACUU	21
mtr-miR398b	uggagauggaagcuccaacgggagcgaccugagcucacaugugcaccccacuaaucauagauugguugaaauuauguggcugugaggguuccUGUGUUCUCAGGUCGCCCCUGcugggccuuccucugau	UGUGUUCUCAGGUCGCCCCUG	21
nta-miR156a_R+1	ggcgcaggaacuuuaguguguaaguagggUGACAGAAGAGAGUGAGCACAuaugguuuuucuugcauggaguucauguuggaugcuaugcgugcucacuuucuaucugucauccuucuguacuaggcuuuuuuuugcuac	UGACAGAAGAGAGUGAGCACC	21
ppe-MIR156i-p3_2ss9TC21AG	auaggucuugUUGACAGAAGAUAGAGAGCACAgaugcagacaggcacuugguucuggugucugaacaucugUGCUCUCUCUUCUUCUGCCAGCagacuucc	UGCUCUCUCUUCUUCUGCCAGC	22
ppe-MIR3627-p5_2ss10GA18AG	acaagguuuccUUCGCAGGAAAGAUGGCGCUGccgggcagccuucaggaucugaacauucaguaugccgguggccgccggcgccaucuuuuugcgaacguaaccucac	UUCGCAGGAAAGAUGGCGCUG	21
ppe-miR399a	uuguaggugaaccaguuggaggcuucucuccuuuggcaggcuauagauaaagccaauguccucauuuucacucuucuccaauggccCGCCAAAGGAGAGUUGCCCUUcgacuucuucagcuaagc	CGCCAAAGGAGAGUUGCCCUU	21
ptc-MIR166n-p5_1	agaugaaggacaguggguguucggAAUGAAGUCUGAUCCAAGAUCauugcgugucuaucuuuuuagcuucuucugcuucauacuuucauggacugauuUCGGACCAGGCUUCAUUUCCCacaccauacuuuccaucagag	AAUGAAGUUUGAUCCAAGAUC	21
ptc-MIR166n-p5_2	GGGUGUUUGGAAUGAAGUUUGauccaagaucauugcaugucucuuuaucuuuuucugcuuuucuucuauuucaccuuucagcguuguucucugucugcuccugcuuccaugaacagaUCUCGGACCAGGCUUCAUUCCccacacu	GGGUGUUUGGAAUGAAGUUUG	21
ptc-MIR169g-p3_1ss20AC	cgaccgggccuuggaugaagaggcagagaguggaauguagccaaggaugacuugccggcaagguugauccaaguaaggguguggucggaugccgGCAGGUUGUCCUUGGCUAACauugggcucucuacuucucauguaaguccuggaug	GCAGGUUGUCCUUGGCUAAC	20
ptc-MIR169g-p3_2ss19AC20TA	cgacgggcCUUGGAUGAAGAGGUAGAGAGUggaauguagccaaggaugacuugccagccagguugauccaaggaaggguguggucggaugccggCAGGUUGUCCUUGGCUAACAUUgggcucucuacuucucauguaaggccuggau	CAGGUUGUCCUUGGCUAACAUU	22
ptc-miR171a-5p_2ss11AC21CT	ucgGGAUAUUGGUCCGGUUCAAUUagaaagcagugcucguacauacugggcucuguuguuugaUUGAGCCGUGCCAAUAUCACgu	GGAUAUUGGUCCGGUUCAAUU	21
ptc-MIR171f-p5_1ss12TC	uucugaaaugguuacugugaUGUUGGCCCGGCUCACUCAGAcaacuacuuccuaguucuaaaccaagaaaaaagaacaugaaaagaaagguuucuucUGAUUGAGCCGUGCCAAUAUCuuaguacucuuucaauc	UGUUGGCCCGGCUCACUCAGA	21
ptc-miR477d-5p_L-1R-1_1ss12AG	uuccaaggcuucuagcacucgcUCUCCCUCAAGGGCUUCCUCagcuacaauaaucaauggguagauguggaaguccuugggcagagcggaugacaguugcuuuguuc	UCUCCCUCAAGGGCUUCCUC	20
stu-miR477a-5p_1ss20TC	uuccaaggccacuagcauuacCUCUCCCUCAAGGGCUUCCCcagcuaccauguuagguggaugugggaguccuugggggaggguccaugacagcugccuugcucuucccaugcaccauccaaggccacuagcauuaCCUCUCCCUCAAGGGCUUCCCc	CCUCUCCCUCAAGGGCUUCCC	21
stu-miR477a-5p_R+1_1ss20TC	uuccaaggccacuagcauuaCCUCUCCCUCAAGGGCUUCCCCAgcuaccauguuagguggaugugggaguccuugggggaggguccaugacagcugccuugcucuucccaugcaccauccaaggccacuagcauuaCCUCUCCCUCAAGGGCUUCCCC	CCUCUCCCUCAAGGGCUUCCCC	22
vvi-MIR159a-p5_1ss17GA	uuugagguuuggguuaauggggcuccuucacucuaauucuugagaggaaagaggguguugacAGCUGCUGGUUCAUGAAUACcuucuaacuguagaaguuagcaggaguucaugcaguuuaaggugugcaugaaccaggagaugaggucguccucuucuuuucuuacuuggagugaagggagcuccauugccaucucucucu	AGCUGCUGGUUCAUGAAUAC	20
vvi-MIR160c-p5	aauggaUUGUGCCUGGCUCCCUGUAUGccacacguauagaccaaucguuuuagugaucggcuauugugggugGCGUGCGAGGAGCCAAGCAUAaucucuc	UUGUGCCUGGCUCCCUGUAUG	21
vvi-MIR169g-p5	cucucauccguggccuugcauauaggaacagaaagauuggugcagCCAAGGAUGACUUGCCGACUCcaccaaaugggucacuucuuugaaaaggaguugcagaaaggaaguUGGCAAGUCGUCUUUGGCUACaucuuucuuuuugcuucucaugcuaggcaucugaugauau	CCAAGGAUGACUUGCCGACUC	21
vvi-MIR169k-p3_2ss19CA21TA	cgacgggcCUUGGAUGAAGAGGUAGAGAGUggaauguagccaaggaugacuugccagcaagguugauccaaggaaggguguggucggauguccgGCAGGUUGUCCUUGGCUAACAuuggacucucuaccucucauguaaggccuggau	GCAGGUUGUCCUUGGCUAACA	21
vvi-MIR171h-p3_2ss8GC19CG	aaggcgauguugucgggguucaauccgaaggccaucuuuacaggaggaaguaacaguaaaauggcgucagaUUGAGCCCCGCCAAUAUCGCGuu	UUGAGCCCCGCCAAUAUCGCG	21
vvi-MIR393a-p3_1ss16AG	gcagguggagaaCUCCAAAGGGAUCGCAUUGAUcccaucgacuaaagaaaaagaaaaugaaguagaagaaaagugaaaagugcuuguuucugcugcuuuugaaugugggguuguagcuuuggAUCAUGCUAUCCCUUGGGAACucuccaccag	AUCAUGCUAUCCCUUGGGAAC	21
aly-MIR172a-p3_2ss19AG21TA	UUGCGUAUGUAGCAUCAUCAAGauucaaaugcauugaggccauggguggugauguauuuuagccauaguuucggguuugaaaugcgaaucuUGAUGAUGCUGCAUCGGCGAAC	UGAUGAUGCUGCAUCGGCGAAC	22
ath-miR156a-5p_L+1R-1	caaaggagaaaagaaaggcauCUGACAGAAGAGAGUGAGCAcacaccggcaauuguauaaauguauauuuuuuccggugcgugCUCACUUCUCUUUCUGUCAGCUGcucaucucucucuucac	CUGACAGAAGAGAGUGAGCA	20
ath-miR156a-5p_L+2R-1	agcgagagagaagagACUGACAGAAGAGAGUGAGCAcacgccggcaauuguauaaggguaugcuguuccguugcgugCUCACUUCUCUUUCUGUCAGCUUucucucuuucaau	ACUGACAGAAGAGAGUGAGCA	21
ath-miR159a	uccUUUGGAUUGAAGGGAGCUCUAccccauuuggagucuccuuguu	UUUGGAUUGAAGGGAGCUCUA	21
ath-miR159a_R-1_1ss20TC	gccucaggagcugcuuggcgcaugguuuggauccuuuUUUGGAUUGAAGGGAGCUCUacaacaccaucucuaaguccuauuugcuccugaaga	UUUGGAUUGAAGGGAGCUCC	20
ath-miR159c_1ss21TG	ucaUUUGGAUUGAAGGGAGCUCCGaagcagagucucuucuucuucuucuccuucuucuuc	UUUGGAUUGAAGGGAGCUCCG	21
ath-miR159c_2ss1TC21TA	gacgagguugccuucuucuuuucuugCUUGGAUUGAAGGGAGCUCCAcuucucu	CUUGGAUUGAAGGGAGCUCCA	21
ath-miR164c-5p	acaagguauguugugcaagaUGGAGAAGCAGGGCACGUGCCugaccuucuaauuacagaucucuuguaaagaagaagagguuaguuaaguuugacaugugcccaucuucuccaucaugcccauccuaccucau	UGGAGAAGCAGGGCACGUGCG	21
ath-miR164c-5p_1ss21GT	ggacugUGGAGAAGCAGGGCACGUGCU	UGGAGAAGCAGGGCACGUGCU	21
ath-miR166a-3p_1ss21CT	agauuguggagaauguugucuggcucgacaucauauaguccguagcuguacuauugcuuguuacuagaugaccUCGGACCAGGCUUCAUUCCCCucaaccg	UCGGACCAGGCUUCAUUCCCU	21
ath-miR166a-3p_L+3	uaagguuguggggaauguugUCUGGCUCGAGGUCAUGUAGAugauucagaagcuuggaguaguggaaugaacccuagaugACCUCGGACCAGGCUUCAUUCCCCucaaccaac	ACCUCGGACCAGGCUUCAUUCCCC	24
ath-MIR166c-p5_1ss18AT	uaagguuguggggaauguugUCUGGCUCGAGGUCAUGUAGAugauucagaagcuuggaguaguggaaugaacccuagaugACCUCGGACCAGGCUUCAUUCCCCucaaccaac	UCUGGCUCGAGGUCAUGUAGA	21
ath-miR168a-5p_R+3	gcugucucgaacUCGCUUGGUGCAGGUCGGGAAUCUcuuuucuaggaaaucucgauuccccacaugcaucaacugaauucgagauuuu	UCGCUUGGUGCAGGUCGGGAAUCU	24
ath-miR319a_1ss21TC	UGUGAAUGAUGCGGGAGAUAaaaaccucauccuuuucccucuaugcUUGGACUGAAGGGAGCUCCCUccucccuuuuca	UUGGACUGAAGGGAGCUCCCC	21
ath-miR319a_R-1	cUUGGACUGAAGGGAGCUCCCuuguc	UUGGACUGAAGGGAGCUCCC	20
ath-miR319c_L+1R-1	AGCUGCCGACUCAUUCAUUCAaacacucaguagaaagggaugugauuauugcuacuuuguggaugugugaaugaugcgggagauaaaaucucauccuuuccccucuaugCUUGGACUGAAGGGAGCUCCUucuuucauuuccucu	CUUGGACUGAAGGGAGCUCCU	21
ath-miR394a	uguaucauguguguuugucaaagaguuucuuacagaguuuaUUGGCAUUCUGUCCACCUCCaaugaagagaagcaguagugucuuuagucuuguagauggaggugggcauacugccaaguggguucuguuggcuucucuuuguaaaacccauaugaucau	UUGGCAUUCUGUCCACCUCC	20
ath-miR408-3p_L-1R+2	aaaaggcagggaauggguagagcaugggagaggucaucaacagaauaggccuguuguugcccguccccUGCACUGCCUCUUCCCUGGCUCuc	UGCACUGCCUCUUCCCUGGCUC	22
ath-miR858a_1ss1TC	cuugucaagugaacaguccuuugcuggucgaccuuucAUUCGUUGUCUGUUCGACCUUgaucuu	CUUCGUUGUCUGUUCGACCUU	21
ath-miR858a_L-1R+1	agagagagagaaagagagagaaagcuacaaaaggguuagugauuuccauguuaugcuugucagguaaacagccccuugcugguggaccuugucUUCGUUGUCUGUUCGACCUUGaucuuc	UUCGUUGUCUGUUCGACCUUG	21
ath-miR858b	cuugucaagugaacaguccuuugcuggucgaccuuucaUUCGUUGUCUGUUCGACCUUGaucuuc	UUCGUUGUCUGUUCGACCUUG	21
cca-MIR164-p3_2ss12CA20AC	aucggggugggucaccgugaUGGAGAAGCAGGGCACGUGCUauauccuccggaugagaauaccgCACGUGCUCUAACUCUCCAUCuugguuggucaccccauu	CACGUGCUCUAACUCUCCACC	21
csi-miR159b-5p	AGCUGCCGACUCAUUCAUUCAaacacucaguagaaagggaugugauuauugcuacuuuguggaugugugaaugaugcgggagauaaaaucucauccuuuccccucuaugCUUGGACUGAAGGGAGCUCCUucuuucauuuccucu	AGCUGCCGACUCAUUCAUUCA	21
gma-MIR172b-p5_1ss6GT	UUGCGUAUGUAGCAUCAUCAAGauucaaaugcauugaggccauggguggugauguauuuuagccauaguuucggguuugaaaugcgaaucuUGAUGAUGCUGCAUCGGCGAAC	UUGCGUAUGUAGCAUCAUCAAG	22
gma-MIR4995-p3_2ss15GC20TC	augagccggcgaCUCUUAGGCAGUGGCUUGGUUAAGGGAACCCACCGGA	CUUGGUUAAGGGAACCCACCGGA	23
gma-MIR4995-p5_1ss4AT	augagccggcgaCUCUUAGGCAGUGGCUUGGUUAAGGGAACCCACCGGA	CUCUUAGGCAGUGGCUUGGUUAA	23
gma-MIR5033-p5_1ss3AG	UUGGAUGAUGUUUGGAAAUGAacgagauugugcauuuucaauag	UUGGAUGAUGUUUGGAAAUGA	21
gma-MIR5368-p3_1ss12CT	gAAUUCUGACCUUGUGUCAGGACCuac	CUAACCUUGUGUCAGGACC	19
gma-MIR5368-p3_1ss16CT_1	cUGGAAGGGCUAGAAUUCUAACCUUGUAUCAGGA	AAUUCUAACCUUGUGUCAGGA	21
gma-MIR5368-p3_1ss16CT_2	ccugcgcagcuuggguggagggcgaagaaggccuccuuccgggggagccgagccaucaCUGAGAUACCACUCUGGAcgagguagAAUUCUAACCUUGUGUCAGGACCuacgggccaagggacagucucagguagacagu	AAUUCUAACCUUGUGUCAGGACC	23
gma-MIR5368-p3_1ss3GA	agcuaucaGUGAGAUACCACUCUGGAAGAGCUagaauucaagaccuacgggCCAAGGGACAGUCUCAGGUagacaguuucuauggggcguaggccucucaaaagguaacg	CCAAGGGACAGUCUCAGGU	19
gma-MIR5368-p5_1ss16CT	gAAUUCUGACCUUGUGUCAGGACCuac	AAUUCUAACCUUGUGUCAGGACC	23
gma-MIR5368-p5_1ss1TC	uCCCUGGGAUUGGCCUUGGaauuauagaugaauauuuuugauucucuauauuccauugaaauuuccugauuaucuauauuccauuuuauccuuga	CCCUGGGAUUGGCUUUGG	18
gma-MIR5368-p5_1ss5CA	cUGGAAGGGCUAGAAUUCUAACCUUGUAUCAGGA	UGGAAGAGCUAGAAUUCUAAC	21
gma-MIR5368-p5_2ss2AT19CA	agcuaucaGUGAGAUACCACUCUGGAAGAGCUagaauucaagaccuacgggCCAAGGGACAGUCUCAGGUagacaguuucuauggggcguaggccucucaaaagguaacg	GUGAGAUACCACUCUGGAAGAGCU	24
gma-miR6300_R+1	uagauucaauuaaaaaacaaccaaGUCGUUGUAGUAUAGUGGUgaguauu	GUCGUUGUAGUAUAGUGGU	19
gma-miR6300_R+5_1	aacaacGUCGUUGUAGUAUAGUGGUAAGUauucccgccugucacgcgggugacccggguucgauccccggcaacggcguuauc	GUCGUUGUAGUAUAGUGGUAAGU	23
gma-miR6300_R+5_2	agcauuagaacacaaaaacgagugauggauugaucauuuuacaaaaguucauuguauauuauauaagauaaucaaaccuuacuuacacauuGUCGUUGUAGUAUAGUGGUGAGUauuc	GUCGUUGUAGUAUAGUGGUGAGU	23
gra-miR167a_2ss12TG15AT	uguggcuucaUCAGAUCAUCUGGCUGCUUCA	UCAGAUCAUCUGGCUGCUUCA	21
gra-MIR482d-p5_2ss12CA20CT	UUUCCUAUGCCACCCAUUCUugauaaagauauuaugacuauaauugagaaaaauaaauucaucaauaguuuuauaauuuauuucaaaaauaaaccuaucaucauuauugagaauguuc	UUUCCUAUGCCACCCAUUCU	20
hbr-miR6173_L-1R+1	aaccccaguaguccuaGCCGUAAAUGAUGGAUACUAggcacuaUGCGUAUCGACCCGUGCAGUgcuguagcuaacacauuaag	GCCGUAAACGAUGGAUACUA	20
hbr-miR6173_L-2R+1	gauaccccaguaguccaagCCAUAAACGAUGGAUACUAggcgaagugcauaucgacccaugcaGUGCUGUAGCUAACGCGUUAaguauccc	CCGUAAACGAUGGAUACUA	19
hbr-MIR6173-p3	aaccccaguaguccuaGCCGUAAAUGAUGGAUACUAggcacuaUGCGUAUCGACCCGUGCAGUgcuguagcuaacacauuaag	UGCGUAUCGACCCGUGCAGU	20
hbr-MIR6173-p3_1ss2CT	gauaccccaguaguccaagCCAUAAACGAUGGAUACUAggcgaagugcauaucgacccaugcaGUGCUGUAGCUAACGCGUUAaguauccc	GUGCUGUAGCUAACGCGUUA	20
mdm-MIR394a-p3_1ss13TA	uaugucacguggguuugucaaaggguuucuuaccgaguuuaUUGGCAUUCUGUCCACCUCCaaggaagaugggaaacaaaaaagaaagagaaagauacccauguaguguuuauguuaaauggaggugggcauacugccaacugAGCUCUGUUGGCUUCUCUUUGuaaaacccaugugauga	AGCUCUGUUGGCAUCUCUUUG	21
mes-MIR156e-p3	agcgagagagaagagACUGACAGAAGAGAGUGAGCAcacgccggcaauuguauaaggguaugcuguuccguugcgugCUCACUUCUCUUUCUGUCAGCUUucucucuuucaau	CUCACUUCUCUUUCUGUCAGCUU	23
mes-MIR156f-p3	caaaggagaaaagaaaggcauCUGACAGAAGAGAGUGAGCAcacaccggcaauuguauaaauguauauuuuuuccggugcgugCUCACUUCUCUUUCUGUCAGCUGcucaucucucucuucac	CUCACUUCUCUUUCUGUCAGCUU	23
mes-miR166i	gaguugcucuuaaacuuuggauggugaugaugauagcuaggauguguggacugaaguuugggccaagaucauauggcuucuuuuuuauccugcauugaucUUGGACCAGGCUUCAUUCCUCacauuaaguugccuaaucaagaucucuaagaagcagaug	UUGGACCAGGCUUCAUUCCCC	21
mes-MIR169t-p5_2ss11GT20TC	cuuguaggUGACUUGCCCUAUCCAUAUCCggagugacuaugagagauaucucauauguaguauaccuccuauugu	UGACUUGCCCUAUCCAUAUCC	21
mes-miR2950	gaacaugguuuuguggcauaUUCCAUCUCUUGCACACUGGAaaagcccugaggcaauaaccuggugugcaaggcauggaauaugucacuuaacucaugcaa	UUCCAUCUCUUGCACACUGGA	21
ptc-MIR319c-p5_1ss9AG	UGUGAAUGAUGCGGGAGAUAaaaaccucauccuuuucccucuaugcUUGGACUGAAGGGAGCUCCCUccucccuuuuca	UGUGAAUGGUGCGGGAGAUA	20
ptc-MIR319f-p5	AGCUGCCGACUCAUUCAUUCAuacgcucaguagaaagggaagcaguuuaagcuacuuugugaaugugugaauggugcgggagauaaaccuuacccucuucccccuaugcUUGGACUGAAGGGAGCUCCCucuucccu	AGCUGCCGACUCAUUCAUUCA	21
aly-miR157a-5p_R+2	cauacuuuaugauguugcauauaucacacauacguuugagagugaugcugguugUUGACAGAAGAUAGAGAGCACuaaggaugacaugcaagcacauacauauaucaucacaccccauguggaugauaaaauauguauaacaaauucaagaaagagagagagagagagaucagauguagagggagagggagagaaagagacugcaucucuacucuuuuguGCUCUCUAUACUUCUGUCACCaccuuuauuucuucuucucucucaccuacauauacgcacagucacaucuaug	UUGACAGAAGAUAGAGAGCACUU	23
ath-miR156a-5p_L+1	gaugggggaaaagaaguUGACAGAAGAGAGUGAGCACacaaaggggaaguuguauaaaaguuuuguauaugguugcuuuugcguGCUCACUCUCUUUUUGUCAUAACuucuccuucau	UUGACAGAAGAGAGUGAGCAC	21
ath-miR159c_R+1_1ss20CT	guguaacagaaggagcucccuuccuccaaaacgaagaggacaagauuugaggaacuaaaaugcagaaucuaagaguucaugucuuccucauagagagugcgcgguguuaaaagcuugaagaaagcacacuuuaaggggauugcacgaccucuuagauucucccucuuucucuacauaucauucucuucucuucgUUUGGAUUGAAGGGAGCUCCUuuucuucuuc	UUUGGAUUGAAGGGAGCUCUUU	22
ath-miR168b-3p_L+3_2ss8TC13TC	uuaccggcggucucggauUCGCUUGGUGCAGGUCGGGAAcugauuggcugacaccgacacgugucuugucaugguugguuugugagcuCCCGUCUUGUAUCAACUGAAUcggaguccgagguga	AUUCCCGCCUUGCAUCAACUGAAU	24
ath-miR8175_L-2	cuuaaggcaauuugaccuauaucaaauuuggcaccguugccggggaucgacccgggucacccgcgugacaggcgggaauacuuaccacuuaguacaacgacccaauauagugguaaguauucucgcaugucacucggguucGAUCCCCGGCAACGGCGCCAaauuugauauagcucaaaucgccuuaag	UCCCCGGCAACGGCGCCA	18
bra-miR168b-3p_L+1R-1_1ss21AT	cgggcucggauUCGCUUGGUGCAGGUCGGGACuaauucgcugacacagccacguggauuuuccuuauugguuugugagcagggauuggauCCCGCCUUGCAUCAACUGAAUcggagccucgauggug	UCCCGCCUUGCAUCAACUGAU	21
bra-miR168b-5p_1ss14GA	cgggcucggauUCGCUUGGUGCAGGUCGGGACuaauucgcugacacagccacguggauuuuccuuauugguuugugagcagggauuggauCCCGCCUUGCAUCAACUGAAUcggagccucgauggug	UCGCUUGGUGCAGAUCGGGAC	21
cas-miR11592_L+4R+1_1ss23AC	aaccgaaccGAACCGAACCGAACCGAAAaaauaacuuuuuccaauuugguauuuuuguauugguauguuugcuuaauuucgguu	AACCGAACCGAACCGAACCGAACC	24
cas-miR396b_R+1_1ss19CT	uuuUUCCACAGCUUUCUUGAACUUuuuuuguuuucauuuccuuuuaaccaauauagcuaaacaaaaucucuaguuagcauuuuggaaacaaagaaaaagcucaagaaagcugugggaaaa	UUCCACAGCUUUCUUGAAUUUU	22
csi-miR827_1ss15AG	gcuuguugauugucaucuaaucauuuucuuuuucauccuagaauuugaaugauuauauggUUAGAUGACCAUCAACAAACAuauucaugguauugcaugc	UUAGAUGACCAUCAGCAAACA	21
lja-miR171d-5p_R+3_1ss9CT	gagaaagCGAUGUUGGUGAGGUUCAAUCugaagacggauuuacaugaagaagcaguaaaauacgaucucagaUUGAGCCGCGCCAAUAUCACUuuucuu	UUGAGCCGUGCCAAUAUCACUUUU	24
lus-miR162a_1ss21GC	gugucugaaggguugugaagagggagggaacacacggaguuuggaggcagcgguucaucgaucucuucaugguuuauguggguucauccgaucacaaaaacacgugaaucgaUCGAUAAACCUCUGCAUCCAGcaaccccccuaguuucucccuuccuaccuucucau	UCGAUAAACCUCUGCAUCCAC	21
mdm-miR167h_R-1_1ss19CT	agugugcauauguucuuaucaugcacugguagcaguUGAAGCUGCCAGCAUGAUCUUAuaacucccuacuucguuuagggaagcucAGAUCAUCUGGCAGUUUCACCuguuguugguagcaugagaccaucaaaacccu	UGAAGCUGCCAGCAUGAUUUU	21
mdm-miR395a_1ss1CG	gaaaagaauaaggucugcaaugcuaucagguguuaccaagaGUUCCCUUGACCACUUCAUUGggaaauagucucuuuuguaacuauaaauccuaCUGAAGUGUUUGGGGGAACUCcugguugcauuugauuuuacaaagaacaaaaauuauc	GUGAAGUGUUUGGGGGAACUC	21
mdm-miR482c_1ss11CT	ggaauaggaaggcuuugaggagguuuauggaguggaaggguaggaaagaaguaacuuccuuuuurggucucaaauucuggagaucgaauuUCUUUCCUAACCCUCCCAUUCCuucaauuuccuaaagruuaucccuuuucc	UCUUUCCUAAUCCUCCCAUUCC	22
mes-miR482e_1ss11AT	aguuaggauuuucagaagguugcgggaugggugggugggugagaugaccaauuaauggaucucaauugauuguguucaUCUUACCUACACCGCCCAUGCCuuggguuuccgauuauuccucccuc	UCUUACCUACUCCGCCCAUGCC	22
mtr-miR5213-5p_R-1	uagugaaauugaUACGUGUGUCUUCACCUCUGAAcuaucaauauuauguuucaaaucuuugauucgauucauucuuuugcuuCAGAGUGCAGAUACACGCAUCucuuuuccua	UACGUGUGUCUUCACCUCUGA	21
mtr-miR5232_1ss20AG	uccuaugaUACAUGUCGCUCUCACCUGAAgcauagcugcccaaugcuuucauaacaucaugagagaauuaagaaagaagcugccaucaaauugaacgcuggaaggagccaugagaguuggcauuaccaacg	UACAUGUCGCUCUCACCUGGA	21
nta-miR168d_2ss14GA21AC	ggucucuaauUCGCUUGGUGCAGGUCGGGAAcugacucaccggugacgcuguccgcgccggaaucgguggcguuaguuucguugauauuuuguuugcauuuaucgauauuuagagagcucucuuuaggacuuauuuguuaguaauuuguuuuguugaaauuaacuugauguauguguagauaaguagagaguguuuacccccgguugguuaaguaauagauaugaagagaguucauuuuuuuuuuguuuuuaauaaauuaguuauguaugaaagugcgccucgucuauggcuuaaguuuguucccgccuugcaucaacugaaucggugaccgc	UCGCUUGGUGCAGAUCGGGAC	21
ptc-miR472b	uuacuggaugggugaguggggaagauaacuaagcucuguuuguuaUUUUCCCAACUCCACCCAUCCCauag	UUUUCCCAACUCCACCCAUCCC	22
PC-5p-11814_266	aaaaaaaaguaaugcuacuuggacgaacuuuuuggacaaauuuuggACAAACCCUAUGGUAUGACUCGAAuaucauaggggauauucaagccauaccauaggguuuauucaaaauucugucaaaaaaguuuguccaaguagacuuuuugaa	ACAAACCCUAUGGUAUGACUCGAA	24
PC-5p-3227_888	aaaaauucuauuuggacaagcuuuuuggacAGAAUAUUGGACAAACCCUAUGGUaugguuauggcuuaaauauuccauaugauauucaagccauaucauaggauuuguccaaaauucuguucaaaaaauuuauucaaauagcauuacu	AGAAUAUUGGACAAACUCUAUGGU	24
PC-3p-66577_53	aaaaggCGAUGUUGUCGGGGUUCAAUCcgaaggccaucuuuacaggaggaaguaacaguaaaauggcgucagaUUGAGCCCCGCCAAUAUCGCGuu	UUGAGCCCCGCCAAUAUCGCC	21
PC-5p-32308_109	aaaaggCGAUGUUGUCGGGGUUCAAUCcgaaggccaucuuuacaggaggaaguaacaguaaaauggcgucagaUUGAGCCCCGCCAAUAUCGCGuu	CGAUGUUGUCGGGGUUCAAUC	21
PC-5p-7530_402	aaaagucuaaauggacagAAAUUUGGGACCGGUUUUUGGACCgauuccaaaguucucauccaauuauauauuggaugagaacuuugggauugguccaaaaaccggucccaaaguuauguccauguagcaggacucau	AAAUUUGGGACCGGUGUUUGGACC	24
PC-5p-36322_97	aaaagucuacuuggacaaauucuuuugccagaauuuuggACAAACCCUAUGGCAUGGCUUGAAuauccccuaugauAUUCAAGCCAAACCAUAGGAUUUGuccaaaauucuggccaaaaaauuuguccaaguaacacuacu	ACAAACCCUAUGGCAUGCCUUGAA	24
PC-5p-13414_237	aaaccacuucuccuccagugcacuacucaugugaAAUCUACUUCACUUGACUCUAAUCccagggccuguuaggauaaaugaggaguggaguaaaaugaaguggauuucauauguggaguggaguggaag	AAUCUACUUCACUUGACUCUAAUC	24
PC-3p-8308_366	aaacugguugcacccacuaugaGAAUUGAAGCGAUCGCGGCUCauucuaucauaagaagagaucuugaucuacuucauaauguaucuuggCCGCGACCGCUUUCAAUUCUCUuagaggguggaauuagcuu	CCGCGACCGCUUUCAAUUCUCU	22
PC-3p-1326_2119	aaacuuuaucucaccuuuaccauugaugugACAUUUACUUCACCUUUACUUCACcuugggcauguuuguuuacauguguggaggAGUAAAGGUGAGGUGGAUGUCACAucauggaaaaaguaaagauaaggaug	AGUAAAGGUGAGGUGGAUGUCACA	24
PC-5p-34727_102	aaacuuuaucucaccuuuaccauugaugugACAUUUACUUCACCUUUACUUCACcuugggcauguuuguuuacauguguggaggAGUAAAGGUGAGGUGGAUGUCACAucauggaaaaaguaaagauaaggaug	ACAUUUACUUCACCUUUACUUCAC	24
PC-5p-22279_152	aaagggguuuuaaccAAAAGCAUCCUCAAAUAUCGCUAUacauguauuuaaggaugcuuuuggaguuauagggauauuugaggaugcuuuugguaaaaacccuaaa	AAAAGCAUCCUCAAAUAUCGCUAU	24
PC-5p-18932_176	aaauccucaaacuucaaaucaaaaggaaugguuacaccauccgAUUGAACACCAUGAUGGAAAUGUGauuggugcugacgugacauugcuauugauagccacauuuauuaaucagguuuccauuauuguguucaauuggauggugggauccaugaacugaaacaugaggaaau	AUUGAACACCAUGAUGGAAACGUG	24
PC-3p-96835_35	aaaugcuacuuggacgggauuuugggaccGAUCUCUGGACCGGUCCCAAAGUUccagucuguucagacuagaacuuugggacagacuggaacUUUGGGACCGGUCUAGGGAUCgguccuaaaauucuguccaaguagcaggg	UUUGGGACCGGUCUAGAGAUC	21
PC-5p-91795_37	aaaugcuacuuggacgggauuuugggaccGAUCUCUGGACCGGUCCCAAAGUUccagucuguucagacuagaacuuugggacagacuggaacUUUGGGACCGGUCUAGGGAUCgguccuaaaauucuguccaaguagcaggg	GAUCUCUGGACCGGUCCCAAAGUU	24
PC-3p-8785_349	aaauggauagaauauugggaucaguccuuugaccgauucuaaaguuuugauccaaaugaaagucuaaauuuuuggaucagAACUUUGGGAUCGGUCCAAGGACCggucccaauguucuauucaagu	AACUUUGGGAUCGGUCCAAGGACC	24
PC-5p-20594_163	aaaugugagggcucacaccccuaucucucauauaagggcgagagacaucucucauaggagcaucucccucuauauggggagaugcuccuaugagagauacuuucaccuuacuaugAGAGAUAAGGUGUGGGCCUUCACAucc	AGAGAUAAGGUGUGGGCUUUCACA	24
PC-5p-17167_191	aacccuacacuaacugaaccuauccaaauccaaacccuaaucaccauuuggaauccgaaucccauaUCAUUUCAUCCCUCCCAACCUACAaaccuggcaccagauuucgauuggguguaguggauuguagguuuggaggggaugaaaugauguggauucggguucgauuggugauuaggauuuggauuugguucagggacggugguuagg	UCAUUUCAUCCCUCCCAACCUACA	24
PC-5p-8978_342	aacguaccauuggagucccgaucacguauagcauauguuauacauucaucgugaguggaccAAUAACACUCCGCCUCGUCAUCCAaaaauuuagguucagaauuaccuaaauuuuuggaugacggggcggaguguuauugguccacucacgguaaagauauaacaaaugcgauaggugauccggacuaguaccauugauauuaa	AAUAACACUCCGCCUCGUCAUCCA	24
PC-3p-9614_321	aacuucacuacaauuggagcgcgcucuACUGUUGGAUUGAUCACAUGUAAAacacaugaucuauuccauuggaguuaaucAUGUGUUUUACAUGUGAUCAAUCUaauggugguuacuacucggauugaaguggaacu	AUGUGUUUUACAUGUGAUCAAUCU	24
PC-5p-6653_449	aacuucacuacaauuggagcgcgcucuACUGUUGGAUUGAUCACAUGUAAAacacaugaucuauuccauuggaguuaaucAUGUGUUUUACAUGUGAUCAAUCUaauggugguuacuacucggauugaaguggaacu	ACUGUUGGAUUGAUCACAUGUAAA	24
PC-5p-18873_176	aacuuccccuauugcaagguccgguaaguuguccgcacacuugucaaacgcauuacguugugcuucguuguuuagcaagguuuccuugagauguugACGUAGAUCCUUCCAAGCUUUCCAuuucaacaucuccuuuugauuucgaacucggaaggagauguugaaaugGAAAGCUCGGAAGGAUUUACAUCAacaucucaaggaaaccuugcuaaacaacgaagcacaauguaaugcguu	ACGUAGAUCCUUCCAAGCUUUCCA	24
PC-5p-26754_129	aauacaauuggucuuugagaucuagccuuuuaagaacaaaaaauuagguauauuggacauugcaauuguuuAGUUUAUGGUCAUGAAAUAGAUGGuuaaaauauaaacuuugucuuuuauuuguugaccGUCUAUUUCAUAGCCUUAGAUUGGacacuuggaaauaucuaauggacuugauuuuuguagauggugugauucaaaagcccucuugu	AGUUUAUGGUCAUGAAAUAGAUGG	24
PC-5p-88379_39	aauaccccauguuucgagcugcuucaagcaauacuauucuuguauuaucgggaaacuagagccgcuagaguuguccccccuugagcggAAGAAACUGGAGAAAGAGCUGCUAgaguugucccccucgaguuucuucugcucgagcuggacaacuccagcAGCUCUUUCUCUAGUUUCUUCCACucgaggggacaacuccagcagcucucguuucucgauaauauggggauac	AAGAAACUGGAGAAAGAGCUGCUA	24
PC-3p-36045_98	aauagagugaaauaaacucuacuaauuguauucuuuuuuacucaaaaacguguccgcggAGAUUGCAAGUGGCAGGUAAGGAUagcuaauuggccaagcuAGCCUUACCCAUCGCUUGCAAUCUccgcaaacaauuuuuugaguaaaaaaaugcaacuguuagauuucacucuuuu	AGCCUUACCCAUCGCUUGCAAUCU	24
PC-5p-23534_145	aauagagugaaauaaacucuacuaauuguauucuuuuuuacucaaaaacguguccgcggAGAUUGCAAGUGGCAGGUAAGGAUagcuaauuggccaagcuAGCCUUACCCAUCGCUUGCAAUCUccgcaaacaauuuuuugaguaaaaaaaugcaacuguuagauuucacucuuuu	AGAUUGCAAGCGGCAGGUAAGGAU	24
PC-3p-1749_1614	aauaguccagaucaccuaucgcaguuguuaugcauuuucagugaguugaccaauaauaguccgccgugucaucaaaagauuuuggugauuuucuaaaaguuggccaacucuaaaaaucacCUAAAUUUUUGGAUGAUGUGGCGGauuguuauuggucaacucacggugaagguauaacaacuccgauaggugauuuggauucga	CUAAACUUUUGGAUGAUGUGGCGG	24
PC-5p-6995_430	aaucuacauggacaaacuuuuuguccagaauuguggACAAACCCCUAUGUAUCCCUUCAAuaucacuaugauauugaagggauacauagggguuuguccacaauucuggacaaaaaguuuguccauguagcau	ACAAACCCCUAUGUAUCCCUUCAA	24
PC-3p-7368_409	aauuuaccuggacaaacuuuuuggccagaauuuuggACAACCCCUAUGAUUGCCCUUGAAuaucauagugauAUUCAAGGGAUAUCAUAGGGGUUGucuaaaauucuggccaaaaaguuuguccauguagcac	AUUCAAGGGAUAUCAUAGGGGUUG	24
PC-5p-14131_226	acaagagaugcucuugugagaguuucuuucacgguacuAUGAGAGUAAGGAGUGGGGGCCCUCauauuuagauuguuggcauuggauauggaugugacuugugauggcucauacccuuauuuucauaguaccauaagaguaacucucauacgagcauuucucuu	AUGAGAAUAAGGAGUGGGGGCCCUC	25
PC-3p-54572_65	accggcucaaaauucacuccaaugagAGUGAUAUGCACUGUUGGAUUGAUcauugaggaaaauguacaugAUCAAUCCAACAAUGCAUAUCACUccaauuauaaugaaauuugggccaug	AUCAAUCCAACAAUGCAUAUCACU	24
PC-5p-4661_628	accggcucaaaauucacuccaaugagAGUGAUAUGCACUGUUGGAUUGAUcauugaggaaaauguacaugAUCAAUCCAACAAUGCAUAUCACUccaauuauaaugaaauuugggccaug	AGUGAUAUGCACUGUUGGAUUGAU	24
PC-3p-176246_16	accugagguguuuucuauuuGUCUCCCUCAAAGGCCUCCGAUaccaggguaacuauucauauuguucucaugguaCGGGGGACUUGGGGAGAUAAAuagcaacccccucaauu	CGGGGGACUUGGGGAGAUAAU	21
PC-5p-13468_236	accugagguguuuucuauuuGUCUCCCUCAAAGGCCUCCGAUaccaggguaacuauucauauuguucucaugguaCGGGGGACUUGGGGAGAUAAAuagcaacccccucaauu	GUCUCCCUCAAAGGCCUCCGAU	22
PC-3p-9348_330	accuucauacgugggcccuauccaaauuuaacucuaauaggaaaugaaguugauccauuuccuauUAGAGUAAAAUUUGGAUGGGGCCCacguaugaaugg	UAGAGUAAAAUUUGGAUGGGGCCC	24
PC-3p-92_25039	acucaaaauaaauguucccuugugcauuggcuccaagccauguaucacuucauuaaaaguugagcucaccaucagauugcuuauguguauaacaagcgucuuuauacauguucuacacAUGAUCAAUCUGAUGGUGGGCUCAacuucuaauggaugaaacugagccucgagccaacaaaccauggaacuugaauuuugggc	AUGAUCAAUCUGAUGGUGGGCUCA	24
PC-3p-5891_502	agacauauauauuugcuaggcaugucacuugccUCACUCGCAAGUUUUUUCUUCUUUuaccaaaauuuguaaaGGAAGAAAAAGCUUGCCAGUGAGGcaaauggcacgccuagaaaaaaauauaugaca	GGAAGAAAAAGCUUGCCAGUGAGG	24
PC-5p-22716_150	agacauauauauuugcuaggcaugucacuugccUCACUCGCAAGUUUUUUCUUCUUUuaccaaaauuuguaaaGGAAGAAAAAGCUUGCCAGUGAGGcaaauggcacgccuagaaaaaaauauaugaca	UCACUCGCAAGUUUUUUCUUCUUU	24
PC-5p-13538_235	agaggAUUUCGAUUUCCUAUGGGAGGGGUagguaugaaggauuccucucucccauggaaauggaaauccacg	AUUUCGAUUUCCUAUGUGAGGGGU	24
PC-3p-12372_254	agaugggccuguagaagauaagguggcuuaggcccacuaggcccagcccaucaagggcuuguauacagcuguguacaagccAUUGAUGGACUGGGCCUAGUGGGCuuaagccacacuaucuucuacagggcccacua	AUUGAUGGACUGGGCCUAGUGGGC	24
PC-3p-54258_66	agauugagaacgACGACCUUGUCAGAGUCAUCAgccucucacaaggucggaucaccgagguucuAUGACUACGACAAGGUCGUCGcucucaaccg	AUGACUACGACAAGGUCGUCG	21
PC-5p-14553_220	agcAAGAGGUUAUGAGUUCAAAUCUUCuaauaauaauauauaccuuauuauaagauuugaacucauuaccuuuuuuu	AAGAGGUUAUGAGUUCAAAUCUUC	24
PC-5p-8200_370	agccaaugggcacuuagugggccggaucacgugcauauagaAACUGUAUAGUUGCCUUUGUCAUAauuucuagauaaauuaggauaauauucaauauuaucuaaaaguuaugacaaagucaacuauacaguuuuuauaaacaugugauccgacccauugagggccuacuuguuu	AACUGUAGAGUUGCCUUUGUCAUA	24
PC-5p-13313_239	agcccuauuuggacgAAUUAGGGGUCGUACGGGAGGAGGaaagagaaauagagucucuuuccUCCGCCCGGUUGCGACCCCUGAUucguccaaacaggacu	AAUUAGGGGUCGUACGGGAGGAGG	24
PC-3p-24897_138	agggaaauauucaagugcaucuaucccucaccauguguggugaggaacaccccuuuuugggaaguuucaaguacaaaagggcuuuuguacuuuugggaagaucccuuuuuguacuugaaaCUUCCCAGAAAAGGGUCCCUCACCacacauggugagggauagaugcacuugaauaccccccau	CUUCCCAGAAAAGGGUCCCUCACC	24
PC-5p-24583_139	agggagagcaccucucaccuuACCAUGAGAGAUAGGGGUGGGGCCcucauauuuaaguuguugguauuggauauggacgugAGGGCCCCCACUCAAUCUCUCAUGguaaggugagaggugcucucaca	ACCAUGAGAGAUAGGGGUGGGGCC	24
PC-3p-1772_1596	agggugauucuauaugcauccuccccuuaugcugAAUACACCCACCCCCCUUUAUGAAcagugauugaaaaaucACUGUUCAUAAAGGGGAGUGGGUGuguucagcacauuaugggggugcauauagaaucacuug	ACUGUUCAUAAAGGGGAGUGGGUG	24
PC-5p-1615_1742	agggugauucuauaugcauccuccccuuaugcugAAUACACCCACCCCCCUUUAUGAAcagugauugaaaaaucACUGUUCAUAAAGGGGAGUGGGUGuguucagcacauuaugggggugcauauagaaucacuug	AAUACACCCACCCCCCUUUAUGAA	24
PC-5p-4978_591	agucuacaaacccggggacAGACCCCGGUCUGUAGCAUGGCUCcccaugggagcuguuggaucccaugggaguugggauccaacgguucccauggggagccgugcuacagcccggggucugugccggggucuguagcac	AGACCCCGGUCUGUAGCAUGGCUC	24
PC-3p-53483_67	agugaucaagccuagcuaaaaccugagcccacccuugaacucaacuccggucaauauaaaaucccauacaugccccaaACCCGACAAACCCACUACUAAACUcacuugauuuggggcgggUUUGGUAGUGGGUUUGUCGGGUUcaugccaaauauaagauuuuauauuuugacccgagucggguuuuaggcgcuuugagguuuugguuagguuugacccauuccc	UUUAGUAGUGGGUUUGUCGGGUU	23
PC-3p-30900_114	aguggauaaaguggcauuuaaugauaaacgauccAGGGGACGGGUUUGACGAGUAGACcuucaaaguaugggagggucuaUUCGUCAAACACGUCUCCCGGAUUguuuaucauuauaugccacuuuauccccg	UUCGUCAAACACGUCUCCCGGAUU	24
PC-5p-2824_1014	aguggauaaaguggcauuuaaugauaaacgauccAGGGGACGGGUUUGACGAGUAGACcuucaaaguaugggagggucuaUUCGUCAAACACGUCUCCCGGAUUguuuaucauuauaugccacuuuauccccg	AGGGGACGGGUUUGACGAGUAGAC	24
PC-5p-3254_882	auAGACAAACCCCUAUGUAUCCCUUCaauauuauugauauugaAGGGAUACAUAGGGGUUUGUCCAU	AGACAAAACCCUAUGUAUCCCUUC	24
PC-5p-15157_212	auauauauauggaagugcucauguaagagauauaucucaccuuauaugAGAGAUAUGAGUGGGGGCCUUCACAuuuaaguuguuggcauuggacauggaugugagggcccucacccaaucuuucauuuaaauugagagauaucuaucauaggagcaucucacauauauacga	AGAGAUAUGAGUGGGGGCCUUCACA	25
PC-3p-19706_169	auauucuccugcgcauuguucgcaugggaauugugcgucaggcaccguuacaggugaaauucacaguuggguuacaccgcuuugacggucUUGGCGCACGGUUCUCAUGUGAACcgugcacaggaggagaa	UUGGCGCACGGUUCUCAUGUGAAC	24
PC-3p-61186_58	auauugacuaggggugccacuUACCGCACUGGUAAGCUUUUUCUUcuuuuuaaguauaaAGGAAGAAAAAGCUUGUCAGUGAGgcaaguggcacaccuagcaaaag	AGGAAGAAAAAGCUUGUCAGUGAG	24
PC-5p-39774_89	auauugacuaggggugccacuUACCGCACUGGUAAGCUUUUUCUUcuuuuuaaguauaaAGGAAGAAAAAGCUUGUCAGUGAGgcaaguggcacaccuagcaaaag	UACCGCACUGGUAAGCUUUUUCUU	24
PC-5p-16805_194	aucaccuauugcaaauguuacaccuucaccgugaguggaccaauaacAGUCCACCACGUCAUCCAAAAAUUuaggugauuuugaaauuuagaaaaguuuaaaucaaugaaagaaaaucaccuaaauuuuuggaugacguggcggauuguuauugauccacucacgaugaagguguaacgaauacgauaggu	AGUCCACCACGUCAUCCAAAAAUU	24
PC-3p-7813_388	aucuaguuucauuggauguuguuAGUUGUUCGAUCUGAGGCUAUGAAauggaaaauaauaaagaaacuuuuuucuuaauugauugaucauuuuAUGGCCUUAGAUUGGAUAGCUGGCaacauccaauuaacuaaau	AUGGCCUUAGAUUGGAUAGCUGGC	24
PC-5p-4885_602	aucuaguuucauuggauguuguuAGUUGUUCGAUCUGAGGCUAUGAAauggaaaauaauaaagaaacuuuuuucuuaauugauugaucauuuuAUGGCCUUAGAUUGGAUAGCUGGCaacauccaauuaacuaaau	AGUUGUUCGAUCUGAGGCUAUGAA	24
PC-5p-10514_295	aucuuuuucuuuuagacuggccaccacaccagcuagAGUGACUUUAAGGUUCUCAGGGGAgcagauuacagugucuaugcucucaucugcuccccugagaaccuuaaagucacucuagccggugugguggccaaucuaaaaggggaaaau	AGUGACUUUAAGGUUCUCAGGGGA	24
PC-3p-5652_520	augaagugauaaguguauuauaauguUGUCAUUGGUAUUAGAACCACUUUUcuauuguaauaaaaaaaaaACGUGGCUCUGAUACCAUGAUGAUaaaauaauauauuuauuauuuauu	ACGUGGCUCUGAUACCAUGAUGAU	24
PC-3p-30522_115	augcccuccacuuaagugguuucccuaaauuuuacuucaauaagaguuggucccaccauaagauugaacccaugauauuuuuaaucauaugcucaauacgaUGGGACCAACUCCUAUUUAAGUAAaauuuggagacaaccaaacuaaggagagggacu	UGGGACCAACUCCUAUUUAAGUAA	24
PC-5p-38103_93	augcuauuuuuguccAAGUCCUCCAUUACCGUCUUCUCCauaugggcuguuuugcuaccuugaauggagaGGAUGGUAAUGAAGGACUUGGACAaggaagaga	AAGUCCUCCAUUACCGUCUUCUCC	24
PC-5p-533_5244	auggaaaauuuaguucauuuuuucaccauacguggaacuuuuucacugcacaaaagcauuuccacuuuuuacaccuuuuccACGGAAAAGUGGCUGCACAAACGUguaaagacauGUUUGUGUACACACUUUUCUGUGGaaaaagcguggaaauuggaaagucuuuuuccaugcuauggugaaauccacuauggucaggacaacgaaaaaaugaacugacuuuuc	ACGGAAAAGUGGCUGCACAAACGU	24
PC-3p-539_5125	augggucaaaccuaaccaaaaccucaaagcgccuaaaacccgacucgggucaaaauauaaaaucuuauauuuggcaugaACCCGACAAACCCACUACCAAACCcgccccaaaucaagugagUUUAGUAGUGGGUUUGUCGGGUUUggggcauguaugggauuuuauauugaccggaguugaguucaagggugggcucagguuuuagcuaggcuugaucacu	UUUAGUAGUGGGUUUGUCGGGUUU	24
PC-5p-166_14905	augggucaaaccuaaccaaaaccucaaagcgccuaaaacccgacucgggucaaaauauaaaaucuuauauuuggcaugaACCCGACAAACCCACUACCAAACCcgccccaaaucaagugagUUUAGUAGUGGGUUUGUCGGGUUUggggcauguaugggauuuuauauugaccggaguugaguucaagggugggcucagguuuuagcuaggcuugaucacu	ACCCGACAAACCCACUACCAAACC	24
PC-3p-17906_184	auuacuaugaacaaaucgucaccuuugcaaccaguuccacuucaauugaaguuggGCCCACUGUUGGAUUGAUCAUGCAuaaagcauguuaaucauauauuuugugCAUGAUCAAUUUGGCAGUGGACCCaacuuugauucuggugaaauuuuggagagagcuaauauaaggggugauguuauuuuuagcaguuug	CAUGAUCAAUUUGGCAGUGGACCC	24
PC-5p-472_5738	auuacuaugaacaaaucgucaccuuugcaaccaguuccacuucaauugaaguuggGCCCACUGUUGGAUUGAUCAUGCAuaaagcauguuaaucauauauuuugugCAUGAUCAAUUUGGCAGUGGACCCaacuuugauucuggugaaauuuuggagagagcuaauauaaggggugauguuauuuuuagcaguuug	GCCCACUGUUGGAUUGAUCAUGCA	24
PC-5p-23273_146	auucauuugggcccauuuaguguacccauuuaguguacccauuuagucauuaUAAUUAGGCAUGGUUGGUAGCcuaacuuaggcuaccaaccaugucuaaguuaggcuaccaaccaugccuaauuacaaugacuaaau	UAAUUAGGCAUGGUUGGUAGC	21
PC-3p-15153_212	auuccaaauuucacuUCAAUAGGAGUUGGGCUCACUGUcugauugagcacuauggaaaacuugacauuuucauaaucggauAGUGGGCACUAACUCUUUAUUGAAGugaaauuuggcaa	AGUGGGCACUAACUCUUUAUUGAAG	25
PC-5p-1147_2442	auuccaaauuucacuUCAAUAGGAGUUGGGCUCACUGUcugauugagcacuauggaaaacuugacauuuucauaaucggauAGUGGGCACUAACUCUUUAUUGAAGugaaauuuggcaa	UCAAUAGGAGUUGGGCUCACUGU	23
PC-3p-216_11586	auucuuugagugaacuucacuacaauuggAGUUGGGUCCAUUGUCAGAUUGAUcacguguaaaacauguucauauuuuauaUGUGAUCAAUCUAACAGUGGGCCUaauuucuauuguacugaaauguggcucagagcca	UGUGAUCAAUCUAACAGUGGGCCU	24
PC-5p-455_5880	auucuuugagugaacuucacuacaauuggAGUUGGGUCCAUUGUCAGAUUGAUcacguguaaaacauguucauauuuuauaUGUGAUCAAUCUAACAGUGGGCCUaauuucuauuguacugaaauguggcucagagcca	AGUUGGGUCCAUUGUCAGAUUGAU	24
PC-3p-4925_597	auugaaguguggcuuugggccuGAUCUGGAUGGGCUUGAUUUUGAUgagcacaucaaaAUCAAGCCCAUCCAGAUCAAGCCCauagccacacuucuac	AUCAAGCCCAUCCAGAUCAGGCCC	24
PC-5p-64792_55	auugaaguguggcuuugggccuGAUCUGGAUGGGCUUGAUUUUGAUgagcacaucaaaAUCAAGCCCAUCCAGAUCAAGCCCauagccacacuucuac	GAUCUGGAUGGGCUUGAUUUUGAU	24
PC-5p-10944_285	auuuggguuucccauugaggcgucuucauuaucgucucuacggagacuuuuuauuguaucuucggauacgugcuucggcacccauaguuCUUCGAGCACUUCCCACGCAAGCCuuaaugaugcaggcccuggagucagggCUUAUGUAGGAAGUGUUCGAACCacaauggguaucgaaaaacguggccgaagacgcaauuagucuccauagagacgauaaaugaggacgcacc	CUUCGAGCACUUCCCACGCAAGCC	24
PC-5p-95738_35	caaagcuUGGUUUGGAUGAGGAAUAAAGGUGGugaaaaugucugcaguuaaaauuuguacacuucuucuACCUUUCUUCCCAUCAAACCAAGcuccu	UGGUUUGGAUGAGGAAUAAAGGUGG	25
PC-5p-10229_302	caaccgcaccucuucuauaagagACUCUUUUGGGCACUCUUGGUACCacugggcuaccauagcccagugguaccaugagugcccaaaagagucucuuauagaagaggucucggguu	ACUCUUUUGGGCACUCUUGGUACC	24
PC-3p-24019_142	caaguuacaucauaguuauauccuacuauuucugaaaagcuuUAAGAAAGUCUGGUGCAAUGACCaaaauaucccuaacccaaaguuuggucccuugguaAUUGUACCAGGUCUUUCUUAGGGCUuaagaaggauuagguuauaaauaugauguaaucua	AUUGUACCAGGUCUUUCUUAGGGCU	25
PC-5p-25817_133	caaguuacaucauaguuauauccuacuauuucugaaaagcuuUAAGAAAGUCUGGUGCAAUGACCaaaauaucccuaacccaaaguuuggucccuugguaAUUGUACCAGGUCUUUCUUAGGGCUuaagaaggauuagguuauaaauaugauguaaucua	UAAGAAAGUCUGGUGCAAUGACC	23
PC-5p-75991_46	cacacaaguacugugcaaaacAAUUCUGUACAGCCAACAGUUGCCgagcauuauggaucugcucgacACCUGUUGGCUGUGCAGAAUUUUUuugcaugguacuuguugg	AAUUCUGUACAGCCAACAGUUGCC	24
PC-3p-20868_161	cacgacccacccaaugauuaaagcauaguaggAUCCACCGCGUGAUGAAAAAUGGUgagucugauccaaggguugaaaauguuguuauuucuaucauuagguggguuucACCAUGUUUCCAUCAUUUGGUGGGucucauuguguuucuauauuuggguugguccau	ACCAUGUUUCCAUCAUUUGGUGGG	24
PC-3p-6170_480	cacguggcuugcaagucacaugccauuuaaggaaagccguggcuugcaauucacaugccauuugGCUUUCCUUAAAUGGCAUGUGAAUugcaagccacgga	GCUUUCCUUAAAUGGCAUGUGACU	24
PC-5p-14674_218	ccauguuaacaacagcuggcccacaaggcccauguacAAUAGCCCCAGUUCAUGACUGACCcaucaacuaauaucuccuaugaugggucagucaugaacugggccuauuguacaugggccuugcuggccagcuguuguuaacaauc	AAUAGCCCCAGUUCAUGACUGACC	24
PC-5p-50019_71	cccugcuaccugucccggguucuggACAGAACCCGGGACAGACUCCccuuuauguccguuggaucccacaggacauaaagggGAGUCUGUCCCGGGUUCUGUCcagaacccgggacagguagcauuu	ACAGAACCCGGGACAGACUGC	21
PC-3p-12669_249	ccggaucugaugagguuuuguauuuucccaccgugaccgugaguggaccAACCACAGUCCGCCACGUCACCGUggggcagccugcccaugcccauguccaagggagggcugcccaccgugACGUGGCGGACCGUGGUUGGUCCAcucacggucacaguaaguaaaccccucacaggaucccca	ACGUGGCGGACUGUGGUUGGUCCA	24
PC-5p-26328_131	ccggugguguaauauaucccAGACCUCGAGGAUGUAAUUAGCCUaauuaauuAGGCUAAUUACAUCCUCGAGGUCCgagauauuuggcccauauc	AGACCUCGAGGAUGUAAUUAGCCU	24
PC-3p-27042_128	ccgugcuacuuaucccguauuuuguccaaagacauggcccgACUCUCCCGGAAGUCGUUGGAUCCcaggacagucugagauccAACGACUUUCGGGGAGAGUCGGGCCaugucccgggacaaaaauccugggauaaguagcauuu	AACGACUUUCGGGGAGAGUCGGGCC	25
PC-5p-9438_327	ccgugcuacuuaucccguauuuuguccaaagacauggcccgACUCUCCCGGAAGUCGUUGGAUCCcaggacagucugagauccAACGACUUUCGGGGAGAGUCGGGCCaugucccgggacaaaaauccugggauaaguagcauuu	ACUCUCCCGGAAGUCGUUGGAUCC	24
PC-3p-35233_100	ccuaccagaguuguuauacauucacagugaguggaccaAUAACGGUCUGCCACGUCAUCCAUaaauuuaggugauuuuaaaguuuaaaaaaguuuaaauuagaugaaagaaaaucaccaaAUUUCUGGAUGACGUGGCGGACCGuuauuggucuagucacggugaagguauaacaacugcaauaggcga	AUUUCUGGAUGACGUGGCGGACCG	24
PC-5p-85775_40	ccugcuacuuggacagaauuuuaggaccgaucccuagaCCGGUCCCAAAGUUCCAGUCUgucccaaaguucuagucugaACAGACUGGAACUUUGGGACCGGUccagagaucggucccaaaaucccguccaaguagcauu	CCGGUCCCAAAGUUCCAGUCU	21
PC-3p-18752_177	cgaaguucgaaaagagaaagaggaagaggcggcgaaggaggcggcagguaaggcuauuuaguauuugauuaguuuuagguaaauacuaaaacucagcuacuuuaccucaaauuaaucaaaUACUAAAUAGCCUUACCUACCGCCuccuucgccgcaucuuccucuuccucguuccgaacuucgcgucucaccuuc	UACUAAAUAGCCUUACCUGCCGCC	24
PC-3p-15212_212	CGGCUGUGAAACCCUGUGCAUAUAucaugugcacggcguuucacaaccgugcacAUGAGAUAUGUACGGGGUUUCACAcc	AUGAGAUAUGUACGGGGUUUCACA	24
PC-3p-75910_46	CGGCUGUGAAACCCUGUGCAUAUAucaugugcacggcguuucacaaccgugcacAUGAGAUAUGUACGGGGUUUCACAcc	CGGCUGUGAAACCCUGUGCAUAUA	24
PC-3p-7925_383	cuaaggaucuggugaugcaggucaagcccauggucccccaugggucgacccaugggggACCAUGGGCUUGUCCUGCAUCAUCuggccugca	ACCAUGGGCUUGUCCUGCAUCAUC	24
PC-5p-19559_171	cuacaaauuucACUUCAAUAGGAGUUGGGCCCAUCuuuagauugagcaucaugaaaauucugaaaauuucauaaucuaauagugggcucaacuccuauugaacuaaaauuuggaa	ACCUCAAUAGGAGUUGGGCCCAUC	24
PC-5p-2894_986	cucuacaaaccccggguuuuugugcccgggguuuggcacgACUCCCAUUGGGGACCGUUGGAUCccaggcuccccugggauccaacggcucccagugggagucgugccagaccccgggcacaaauccggggucuguauca	ACUUCCAUUGGGGACCGUUGGAUC	24
PC-3p-5553_530	cugcuacuuggacagaacauuaggaccggucuuuggacuaaucccaaaguucucauccaaauauuggaugagaacuuugggaucuguccAAAGACCGGUCCCAAAGUUCUGUCcauuuagacu	AAAGACCGGUCCCAAAGUUCUGUC	24
PC-5p-80675_43	cuggcccgaaucuauuagagccggaguuugauagcuuaaaauuuggacuguucaacggcccAUAGAACCAGUCUCAGACCCAGAUuuggggcaagcccaaccgggccccAAAUCUGGGUCUGAGACUGGUUCUaugggccguugaacaguccaaauuuuaagcuauccuuaggccuuugacuuugggcaug	AUAGAACCAGUCUCAGACCCAGAU	24
PC-5p-31016_113	cuugaucaccuaucggaguuguuauaccuucaccgugagugaaccAAUAACGGUCCGCCAUGUCAUCCAuaaauuuaggugauuuuaauguuuaaaauagaugaaagaaaaucacuaaAUUUCUGGAUGACGUGGCGGACCGuuauucgucuacucacggugaagguauagcaguugcgauaggcgauc	AAUAACGGUCCGCCAUGUCAUCCA	24
PC-3p-45640_78	cuugcuacuuguccagaauUCUGGACAAACAGCACCCUAGgggcugauggaucccagggcuccugggauccaacagcucCUAGGGUGCUGUUUGUCUAGAauucuguccaaaauucuggacaaguagcuuu	CUAGGGUGCUGUUUGUCUAGA	21
PC-5p-53423_67	cuugcuacuuguccagaauUCUGGACAAACAGCACCCUAGgggcugauggaucccagggcuccugggauccaacagcucCUAGGGUGCUGUUUGUCUAGAauucuguccaaaauucuggacaaguagcuuu	UCUGGACAAACAGCACCCUAG	21
PC-3p-39413_90	gaaagagccgcuagaguuguccccccuugagcggAAGAAACUGGAGAAAGAGCUGCUAgaguugucccccuugaguuucuuccacucgagcuggacaacuccagcAGCUCUUUCUCUAGUUUCUUCCUCucgaggggacaacuccagcagcucuauu	AGCUCUUUCUCUAGUUUCUUCCUC	24
PC-5p-17819_185	gaaagcugaaacaacccacauuagagaaccauucaaugaugaaaugagguauuaaaaauaugaagAGCUUCCAAGGUUGCCAGAACUUcuacuuuaucagaucaaugacucgaaugaagcggaaguucucuggcaaucuuggaagcuuuucauaauuuucauaccucauuucaucauuauguuauuguggagagugauuuggcuaaa	AGCUUCCAAGGUUGCCAGAACUU	23
PC-3p-506_5434	gaagaguggagagagagcauaacaugacAGGUGUCUUCAUGGAAGGGAGAGUacauucuaaugUACUCUCCCUUACAUGAAGACACCugucauguuaugcucucucuccacuccau	UACUCUCCCUUACAUGAAGACACC	24
PC-5p-1087_2591	gacuuccauuuuuauggauugagcccugcuacauggaccgAAUUUUGGGACCGGUCCUUGGACCgaucccaauguucgaucccauuaucauggaugauaaugggacugaacauugggaucgguccaaggaccggucccaauguucgguccauuuagacuuuuuccuauggaauuu	AAUUUUGGGACCGGUCCUUGGACC	24
PC-3p-2136_1327	gagacugagugaggaacagauaaucugcauccugagguuuugaaaaccaucuucUAAACCUCUGGAUGUAGAUUAAACuuuuccucacugacagugga	UAAACCUCUGGAUGUAGAUUAAAC	24
PC-3p-3814_760	gauaaagaaaugaaaacgaaaaacgauuaugugaauaaaacacuacugaacuaaaauggaucaauaccaaacuucuuaauagaacaAGAAGUUUGGUAUUGAUCCAUuugguucaguuuuauucacauaaucguuuuucauuuucauuucuuuuau	AGAAGUUUGGUAUUGAUCCAU	21
PC-3p-5216_565	gauggguaugauauggaaugagaguuggguuuuuuuggagcuugaggacuaaggguauauggaaagcaccuuucuuacuuacuuugaaagaaguuuugcUUUCCUAUACCACUUAGUCCUUUgguuucaugagacuccucucuuuccuucucuacccuuu	UUUCCUAUACCACUUAGUCCUUU	23
PC-3p-13200_240	gauggUUUGUCCACUUGAUUUUUUCACCUguuuuaucuagacauaggaugcgaagaaaACAGGUGGAGAAAACAAGUGGAGAaaccauccuccaaauaaauuugaauuguagauaguuu	ACAGGUGGAGAAAACAAGUGGAGA	24
PC-5p-4510_647	gauuacuaucuuuggaaagccgagccgggcugggcugagccacaAGCCUGGGGCACCCUAGCCCAACAcagcuugaguugcaacgggccaugccucagcugggccacggcaaguagcaacuuggguuguguuaggcuagggugccccaggcucguggcucggccuggcccggcuuuccgaagauggua	AGCCUGGGGCACCCUAGCCUAACA	24
PC-3p-2652_1075	gcaauuccaaccagaacgaaugaucgucaugugguuaucaaauuuauuaaagaaaacaucuuuucuagaUUUGGUAUCCCCAGGGCGAUUAUCagugauggugggagucau	UUUGGUAUCCCCAGGGCGAUUAUC	24
PC-5p-1440_1958	gcaggagggagguagguuuuucugugUAACUGUAAUAUCCCGGACCUcaaggaaacaauuagccuaggcuaauugcauccucgagguccgggauauuacaguuacaaaccaauccagccaac	UAACUGUAAUAUCCCGGACCU	21
PC-3p-21982_154	gcauaugguagUUUUUGACAUCCAUGGCAAAAUCUuguacacuugucuacaagAUUUUGUCAAGGAUGUCAAAAACUaccauaaua	AUUUUGUCAAGGAUGUCAAAAACU	24
PC-5p-32895_107	gcauaugguagUUUUUGACAUCCAUGGCAAAAUCUuguacacuugucuacaagAUUUUGUCAAGGAUGUCAAAAACUaccauaaua	UUUUUGACAUCCAUGGCAAAAUCU	24
PC-5p-14588_219	gccagucuauuuuuaAAAAGGUCUAAUUGAAGCAGCUCUauuucaaacaaaucuauucgaaucagcucuauuucaaauauguuuggaauagaguugauucaauuagaccuuuuuacaaauauacuauu	AAAAGGUCUAAUUGAAGCAGCUCU	24
PC-3p-20123_166	gccgugcuacuugucccggauuuuggcccgggcaguggcacggcuccccaugggagccgugccacgucccgggACAAAAAUCCCGGGACAAGUAGACuuu	ACAAAAAUCCCGGGACAAGUAGAC	24
PC-3p-61388_58	gcgagauacaggaaacagucaagucauuaaagaagaguggagaaauaaaaccucuaugaauaugguaucuggUAUGCUUUCUCAAUUCCAAGAAUUcgaaucaucuaauucUUGGAACUGAGAAUGCAUACCUGAuaccauauucaugaagguuuuauuucuccauacuuuucuuuaaugacuugauuguuuccuguauuuuug	UUGGAACUGAGAAUGCAUACCUGA	24
PC-5p-31402_112	gcgagauacaggaaacagucaagucauuaaagaagaguggagaaauaaaaccucuaugaauaugguaucuggUAUGCUUUCUCAAUUCCAAGAAUUcgaaucaucuaauucUUGGAACUGAGAAUGCAUACCUGAuaccauauucaugaagguuuuauuucuccauacuuuucuuuaaugacuugauuguuuccuguauuuuug	UAUGCUUUCUCAGUUCCAAGAAUU	24
PC-5p-32560_108	gcugcaaagauuuuagggugauucuaaaugcacccccaugaagugcUGAAGGCACCCACCUCCUCUUaugaacagugauugaaaaucccuguucauaaagaaaggugggugccuucagcaagaggggugagugcauuuagaacccccuaagauuuuaugcuag	UGAAGGCACCCAUCUCCUCUU	21
PC-5p-361_7338	gcuucucucaccuucuacauauggugguugucgccaaaaugauaagaucauguaugcccaaccuagcccAAUGAUGGAAUCAUGAUGGGCCUCacucucuguggugcccaccaugacucuuaucauuaggauggauggaucucacaugaccauguauuuuggugggggccaaccauguggagagauaa	AAUGAUGGAAUCAUGAUGGGCCUC	24
PC-5p-970_2935	ggaaaagaauagugcuacuuggacaaacuuUUUGGGCAGAAUUUUGGACAAAUCcuaucguaugccuugaauaucaaaggggauauuaaaggcauaccauaagguuugucuaaaauucugucuaaaaaauuuguucaaauagauuuuuugaa	UUUGGGCAGAAUUUUGGACAAAUC	24
PC-5p-9845_313	ggacagaauucuggacauacAGCACCCUAGGGACCGUUGGAUCCcaggagcggggaccguuggaucccagggcuccugggauccaacggucccuagguugcuguauguccagaauucuggac	AGCACCCUAGGGACCGUUGGAUCC	24
PC-5p-5520_533	ggaccccacauggauacaaucugauaAUUGUGAUCAUCUGUUUAAGGGCCucaagguugcauacagucacauaaaacaguuuuacuuugaggcccuuaaauugaugguuacuaucguaagauaauguccuguggggcug	AUUGUGAUCAUCUGUUUAAGGGCC	24
PC-5p-32036_110	ggagggaaauucuauauacauccauguuuUUGCUGAACACACCCACAUCUuucuauaaacaguaauuuuuaaaucauugcucauagAAGGAUGUGGGUGUGUUCAGCACAaugugugggugcauauagaauuucccuau	UUGCUGAACACACCCACAUCU	21
PC-3p-21141_159	ggcgguucacuagcccuagcaaaugcauagguagguugucacuuaggauguacuaAAAAUCAGCUUCAUUGGACAUUUCuagucaucagaugcugcugaugACUAGAAAUGUCCAAUGGGGCUGAcuuuugguagauucuaguccaaagcccaaauaugcaucugauaggaucaguggaccucu	ACUAGAAAUGUCCAAUGGGGCUGA	24
PC-5p-53116_67	ggcgguucacuagcccuagcaaaugcauagguagguugucacuuaggauguacuaAAAAUCAGCUUCAUUGGACAUUUCuagucaucagaugcugcugaugACUAGAAAUGUCCAAUGGGGCUGAcuuuugguagauucuaguccaaagcccaaauaugcaucugauaggaucaguggaccucu	AAAAUCAGCUUCAUUGGACAUUUC	24
PC-3p-3102_920	ggcuaucuggacccuuugauauauaugguuuugucguucacuaacagcucgagcuuugauauaaaucgguuggcuuugauacuaugcuaauaaccaguagcaccaaaAGCUCGAGUUGUUAGUGAACGACAgaacaauguauaucaagggguccugauaaaa	AGCUCGAGUUGUUAGUGAACGACA	24
PC-3p-6948_432	gggaguugaaacagaguguuggcauuuuugguuucacacacauccucagggaucugucccucggcguuagaguugaaaccaggaucgAUCCUUGGGCAUGUGUGUGAAACCaaaugccaacaccucucaauuacg	AUCCUUGGGCAUGUGUGUGAAACC	24
PC-3p-7109_423	ggggcuuuggggcuggggaaauucuauaugcaccuauguuucugcugaacacacccacauccuucaaugaacaacuuuaaaucacuguucauugAAGGAUGUGGGUGUGUUCAGCACAauguauggaugcagauagaauuucccuuggaguuggggcguc	AAGGAUGUGGGUGUGUUCAGCACA	24
PC-3p-3829_757	ggggugcaccacuagcgguugaagcugccagcaugaucugauucucuaaucucugcccuugaaaaucuucaaauggagaaaaccaGAUCAUGCAGGCAGUUUCACCcgcugaugggagcacaag	GAUCAUGCAGGCAGUUUCACC	21
PC-3p-3080_927	gguggaccaaucagggggugacacgugaguuuuuuuaguuuaaaaaucgguguugucuuuaaaagacagcuccaucuuuuaaguACAAAACAAAUGUGUCACCUCCUGAuugguccaaaca	ACAAAACAAAUGUGUCACCUCCUGA	25
PC-5p-49292_72	guaaagauagaaguagcccaaaugggucaacucagccuauugggucAGCCCAAACCCAAAACAGUAGGCCcaaaugacuuagucauuggacaaacccaaaacaguaagucauuugggCCUACUGUUUUGGGUUUGGGCugacccaauaggcugaguugacccauuugggcuacuucuaucuucua	AGCCCAAACCCAAAACAGUAGGCC	24
PC-5p-502_5477	guccauuagaugauucuugcuuucugAUCUAAGGUCAUGAAGUGGAUGGUgaguagaucaaagcaaaguuucuauuuggaccauccauuucauagacuuagauuggacaauuggaaaugucugaugcac	AUCUAAGGUCAUGAAGUGGAUGGU	24
PC-5p-4218_688	gucuacacaccucgggacagaccccggguuguagcacgACUCCCCCAUGGGAGCCGUUGGAUCccauccgaggggagcaacggcucccauggggagucgugcaacaacacggggucugcccgggguguguauca	ACUCCCCCAUGGGAACCGUUGGAUC	25
PC-5p-3686_786	gugcuacauggacaaacuuuuuggccagaauuuuggacaAACCCCUAGAUAUCCCUUGAAUAUcacuauaauauugaagggauaucuagggguuuguccaaaauucuagccaaaaugauucgagggauaucuagggguuuguccaaaauuauggccaaaacguuuguccauguagacu	AACCCCUAGAUAUCCCUUGAAUAU	24
PC-5p-35410_100	guguagaaauggguuauaaaacucaggccuaaccagcccaucaagAUCAAGCCCACUUCAUCAUUAGUCaaaaggaugauauuuuccuacguggcuuugaguuggauugaauaucauccUUUUGACUAAUGAUGAAGUGGGCUugaucuugaugggcuagcuaggccugggucaugugacccauuucua	AUCAAGCCCACUUCAUCAUUAGUC	24
PC-5p-10959_285	guuacucucaugguacuaugAGAGUAAGGGGUGGGGGUCCUCACAuuuagguuguauauggaugugauagcucccacccuuacucucauaguaccgugagagugug	AGAGUAAGGGGUGGGGGUCCUCGCA	25
PC-5p-8219_369	guuuacauggacaaacuuuuuggccagaauUUUGGACAAACCCCUAGAUAUCCCuugaauaucacaaugauauucaagggauauuuagggguuuguccaaaauucuggccaaaaaguuuguccauguagca	UUUGGACAAACCCCUAGAUAUCCC	24
PC-3p-9042_340	guuuauuguuagagagcgucuccaucgugugauuguuccauuggaacccuaauugugcuccggcacuugcaucuuaacccugggauugcaucaauugauugaugcaguccuaggguuaggAUGCAAGUGCCGGGGAACAAUUGGgguucccacgggaauaaucacacgaagaagaaacucuccaacgauaaaaac	AUGCAAGUGCCGGGGAACAAUUGG	24
PC-5p-1632_1727	guuuuuaucuuuuauuggcccucaauaaauuucACUUCAAUAGGAAUUUGGCCCACCuuagauugaacaccauggaaaauuugaaguuuucauaaucuuacaguggguccaacucuuauugaagugagauuugacgaugggccauaaaagauaaggcc	ACUUCAAUAGGAAUUUGGCCCACC	24
PC-3p-45550_78	uaaaaaucaguuaaugguuaacaaucauuGCCUUAGAUCGGAUGGCUAGAAAUgcaaauaaaauuucauuugacauUUCUAGUCGUAUGAUCUAAGGUGGugauugucaaugguuaacuauuuguu	UUCUAGUCGUAUGAUCUAAGGUGG	24
PC-5p-4835_606	uaaaaaucaguuaaugguuaacaaucauuGCCUUAGAUCGGAUGGCUAGAAAUgcaaauaaaauuucauuugacauUUCUAGUCGUAUGAUCUAAGGUGGugauugucaaugguuaacuauuuguu	GCCUUAGAUCGGAUGGCUAGAAAU	24
PC-3p-9298_331	uaaggaacauuguuaagcaauucauuccuAGUCAUCAAGAUAAGGGUCGUUGAcccaaucagugaagaauuauuauaucuucauugaguaggucAACGACCCUUAUCUUGAUGACUAGgauuggauugucauugagugggucaac	AACGACCCUUAUCUUGAUGACUAG	24
PC-5p-321_8178	uaaggAAUCCUCGGCGUUGCACAAAUGUGuccuuaagggcacauuuguguagcaucuguagauuuccgc	AAUCCUCGGCGUUGCACAAAUGUG	24
PC-5p-10108_306	uaagggaggugcucuugugagagacacucucaccuuacuaugAGAGAUAAGGUGUGGGCUCUCACAuccauauccaaugucaacaacuuaaauauaaauaugaugcccccaccuuuaucucucauaguaaggugagagugucucucacaagagcaccucccauu	AGAGAUAAGGUGUGGGCUCUCACA	24
PC-3p-11608_270	uacaagagcgcuuugaggauuagccaucuacAAAAAAUCAGGUCCAUUGGAUCUUgucugcggucaaaucuaaguccaugaaaugaauuguuucaccuuagaucggaaauuuuacAACAUCCAAUGGACUUGAUUUUUUgcauauggcuaaucuuaaa	AACAUCCAAUGGACUUGAUUUUUU	24
PC-3p-88416_39	uacauggaccgaacaugggaccgguccuuggaccgAUCCCUAUGUUCAGUCCCAUUAUCauggaugAUAAUGGGACUGAACAUAGGGAUCgguccaaggaccgguccccauguucgguccaucca	AUAAUGGGACUGAACAUAGGGAUC	24
PC-5p-6938_433	uacauggaccgaacaugggaccgguccuuggaccgAUCCCUAUGUUCAGUCCCAUUAUCauggaugAUAAUGGGACUGAACAUAGGGAUCgguccaaggaccgguccccauguucgguccaucca	AUCCCUAUGUUCAGUCCCAUUAUC	24
PC-3p-100252_33	uagaaaaggaaagaagggagcauguauuuagauggcugucugcaauguugaauguaaucAUGUUUGUCCCACUAUCAACCCCAuuuuaauguaauguugaggaagaaaaacuuacuauaaAUGGGGUUGAGGGUGUGACGAACAugauuaccaguguugcagacaaccauccaaauacguucucccuguuuugcuuuucuaggc	AUGGGGUUGAGGGUGUGAUGAACA	24
PC-5p-18584_178	uagugccaacucagccaguaugaauauuuauuauaAGACUUGGGCGAGUACUAUAGGACucuacugagaccuauaggacuugccugagucuuguacaaauaugaauauaguugggggcgauu	AGACUUGGGCGAGUACUAUAGGAC	24
PC-5p-20905_161	uauauauauauauaugagagaugcuuuugugAGAAUAACUCUCAUGGUACUAUGAgagugggggggguggggggggggggggggggaccccccuuccccgcgcgcgcauucucauaguaguaugggaguuacucucauaguagcauuuuccucuauauauauaucca	AGAAUAACUCUCAUGGUACUAUGA	24
PC-3p-97858_34	uauggaagacuuugauuaccuagcugucaauaaucagcugcAUUGGACAUUGUUAGCCAUCUGAUccaagguuuuaaaaugaaagauugacaugugaccauugauuuuaaaguuuuggcuuAGAUGGCUAUAGAUGACCAAUGGAgcuaggucuugacggauggguaauucuuuugcuuccauu	AGAUGGCUAUAGAUGACCAAUGGA	24
PC-5p-2122_1341	uauggaagacuuugauuaccuagcugucaauaaucagcugcAUUGGACAUUGUUAGCCAUCUGAUccaagguuuuaaaaugaaagauugacaugugaccauugauuuuaaaguuuuggcuuAGAUGGCUAUAGAUGACCAAUGGAgcuaggucuugacggauggguaauucuuuugcuuccauu	AUUGGACAUUGUUAGCCAUCUGAU	24
PC-5p-31840_110	uauggaGUGGAGAGAGAGCAUAACAUGACAggugucuucauguaagggagaguacauuagaauguacucucccuuccaugaagacaccugucauguuaugcucucucuccacucuuca	GUGGAGAGAGAGUAUAACAUGACA	24
PC-5p-12828_246	uauggauaaauuauuuggccagaauuuuggACAAAUCCCUAGAUAUCCCUUGAAuaucauagugauauucaagggauaucuagggauuuguccaaaauucuggccaaaaaguuuauccaua	ACAAAUCCCUAGAUAUCCCUUGAA	24
PC-3p-71_35892	uauggguaugaugaggaagggggguuuggguuucuuggaccuccaAGAAUGGGAGUAUAUGGAAAGCgcucucucuaaucuuuuuuuuuugaauugguuugugcUUUCCUAUGCCACCCAUUCUCGugguuccaagaugcuccucucuuuccuucucuacccuuu	UUUCCUAUGCCACCCAUUCUCG	22
PC-5p-7958_381	uauggguaugaugaggaagggggguuuggguuucuuggaccuccaAGAAUGGGAGUAUAUGGAAAGCgcucucucuaaucuuuuuuuuuugaauugguuugugcUUUCCUAUGCCACCCAUUCUCGugguuccaagaugcuccucucuuuccuucucuacccuuu	AGAAUGGGAGUAUAUGGAAAGC	22
PC-5p-2491_1145	uauuagAGUUACCCUCACGGUACUAUGAGAgugaggaccccacccuuacucucauaguacugugagaguaacucuc	AGUUACCCUCACGGUACUAUGAGA	24
PC-3p-7582_399	uauugugcaccacuaacuguUGAAGCUGCCAGCGUGAUCUGauuuacuucuuccuucaacaaaucuuccuacgaaaaaaauaaaauaaaaucaGAUCAUAAUGGCAGUUUCACCauuugaugguagcacaaag	GAUCAUAAUGGCAGUUUCACC	21
PC-5p-75735_46	ucagucuuucucucucuccuucucccugauugucgucccucucacguucggccaugcagggccaAGCAAAUGAGUUUAUUGUUCGGCCauggcucuuguucagccacccaugaccgaACAAUAUACUCAUUUGUUCCGCCUugcauggccgaacgagagagggacgaaaucauac	AGCAAAUGAGUUUAUUGUUCGGCC	24
PC-5p-6855_437	ucauuuauaugagaauauugaauaguuuggaugguugacaaaccuaggaucucugauuaucagggauucccaauuuuaugguccacucugauggauuauauggugggcacacuaggUUUGGCACCCAUCCGAACUGUucaguauucucuuaugagcca	UUUGGCACCCAUCCGAACUGU	21
PC-3p-23473_145	ugaaaauucgguaugauccgacaaucaugaccaucuAUUUAAGGGCCUCAAAGUUUAACGauuuauauagguauauuuauaaagccguuaGACUUUGGGGCCUUUAAAUAGAUGguuauggucauuagaucauacugauauuugac	GACUUUGGGGCCUUUAAAUAGAUG	24
PC-5p-412_6292	ugaaaauucgguaugauccgacaaucaugaccaucuAUUUAAGGGCCUCAAAGUUUAACGauuuauauagguauauuuauaaagccguuaGACUUUGGGGCCUUUAAAUAGAUGguuauggucauuagaucauacugauauuugac	AUUUAAGGGCCUCAAAGUUUAACG	24
PC-3p-48995_73	ugaacaaauucuuuugccaaaauuuuggUCAACUCUCAUGAUAUCUCUUGAAuaucaccgcuaugauAUUCAAGGAAUAUCAUGGGGGUUGuccaaaauucuggucaaaauauuugucca	AUUCAAGGAAUAUCAUGGGGGUUG	24
PC-3p-48926_73	ugaacuuguacauuacuaguguaaagauaugggucggcuugACCUAAUGAGUCAACCCACAACUCauacaaucuguugacuuguggcugacccaauucauggGUUGUGGGCUGACCCAUUAGGUCGagcugaccuauaucuuuauagcuaguguaugugcaaguauu	GUUGUGGGCUGACCCAUUAGGUCG	24
PC-5p-6935_433	ugaacuuguacauuacuaguguaaagauaugggucggcuugACCUAAUGAGUCAACCCACAACUCauacaaucuguugacuuguggcugacccaauucauggGUUGUGGGCUGACCCAUUAGGUCGagcugaccuauaucuuuauagcuaguguaugugcaaguauu	ACCUAAUGAGUCAACCCACAACUC	24
PC-5p-6081_487	ugacaauccaauccuAGUCAUCAAGAUAAGGGUCGUUGAccuacucaaugaagauauaauaauucuucacugauugggucAACGACCCUUAUCUUGAUGACUAGgaaugaauugcuu	AGUCAUCAAGAUAAGGGUCGUUGA	24
PC-3p-87830_39	ugccccucucauauaugggccucagccaauuuucACUCUAAUAGGAGAUGGGACCAUUguuagauugauuagauaccgaucaaaaguauauuugaucaucugauAGUGGGGCUGUUUCCUAUUAGAGUaaaucuggccugagccuauaaauaaucgggagggaga	AGUGGGGCUGUUUCCUAUUAGAGU	24
PC-5p-24868_138	ugccccucucauauaugggccucagccaauuuucACUCUAAUAGGAGAUGGGACCAUUguuagauugauuagauaccgaucaaaaguauauuugaucaucugauAGUGGGGCUGUUUCCUAUUAGAGUaaaucuggccugagccuauaaauaaucgggagggaga	ACUCUAAUAGGAGAUGGGACCAAU	24
PC-3p-51433_69	ugcgcuaaacuucacucuaaaaguaguugaUCCCACUGUUAGAUUGGUUACGUGugaaacacaugaauaaaacacacaaaacaaagggugugaaaacacgugcuuuacaUGUGAUCAAUUUGAUGUUGGGUUCaacuccuuucggagugaauuauggccca	UGUGAUCAAUUUGAUGUUGGGUUC	24
PC-5p-1575_1781	ugcgcuaaacuucacucuaaaaguaguugaUCCCACUGUUAGAUUGGUUACGUGugaaacacaugaauaaaacacacaaaacaaagggugugaaaacacgugcuuuacaUGUGAUCAAUUUGAUGUUGGGUUCaacuccuuucggagugaauuauggccca	UCCCACUGUUAGAUUGGUUACGUG	24
PC-3p-35964_98	uggacauucucuucaauaaauguauuuucuacuucaguucuagaggucaauuugcuucuagguucuccaccauaaauagcggcaccuggaagcaaCUUGACCUCCAGAACUGCAGUAGAaaauacauucacuauagagaagguaua	CUUGACCUCCAGAACUGCAGUAGA	24
PC-5p-45981_77	uggauggaccgaacauggggaccgguccuuggACCGAUCCCUAUGUUCAGUCCCCUuaucaugaAGGGGACUGAACAUAGGGAUCGGUccaaggaccgguccccauguucgguccaugua	ACCGAUCCCUAUGUUCAGUCCCCU	24
PC-3p-18887_176	ugggugauucuaaaugcaccccaugaagugcUGAAGGCACCCACCUCCCAUUaugaacagugauugaaaaaaucacuguugauaaUGGGAGGUGGGUGCCUUCAGCaaaaggugugggugcauuuagaaucaccca	UGGGAGGUGGGUGCUUUCAGC	21
PC-5p-696_4035	ugggugauucuaaaugcaccccaugaagugcUGAAGGCACCCACCUCCCAUUaugaacagugauugaaaaaaucacuguugauaaUGGGAGGUGGGUGCCUUCAGCaaaaggugugggugcauuuagaaucaccca	UGAAGGCACCCACCUCCCAUU	21
PC-5p-1242_2263	uguaggaaaaagucuacagaccccagguuuuugugcccggggUCUGGCACAACUCCCAUGGGAGccguuggaucccaugggagccugggauccaacggcucccagugggagucgugccagaccccgggcacaaauccggggucuguagcacggcuguuccuugu	UCUGGCACAACUCCCAUGGGAU	22
PC-5p-11156_280	ugugcugUACACACCCACAUCCCUUUUGugugaacagcucacuguucacacagaggggauguguuguucacacagaggggauguggguguguacagcauu	UAUACACCCACAUCCCUUUUG	21
PC-5p-2615_1088	uguggggugauucuaaaugcacccccaugaagugcUGAAGGCACCCACCUCCCCUUaugaacagaaaucacuguucauaaggggaggugggugccuucagcaaaaggggugggugcauuuagaaccacccuuuu	UGAAGGCACCCACCUCCCCUU	21
PC-3p-26020_132	uguugAUGCAGCCCGGGAAUAGACCAAACuugucacugaguuauggauucggucaaauccuagcugcaggUUUGGUCUAUUCCUGGGCUGCAUCacgu	UUUGGUCUAUUCCUGGGCUGCAUC	24
PC-5p-66739_53	uguugAUGCAGCCCGGGAAUAGACCAAACuugucacugaguuauggauucggucaaauccuagcugcaggUUUGGUCUAUUCCUGGGCUGCAUCacgu	AUGCAGCCCGGGAAUAGACCAAAC	24
PC-5p-63271_56	uuacaccuucaccgugaguagaccaauaacAGUCCGCCACGUCAUCCAAAAAUUuaggugauuuugaaauuuagaaaaguuuaaaucaaugaaagaaaaucaccuaaauuuuUGGAUGACGUGACGGACUGUUauugauccacucacggugaaggugacu	AGUCCGCCACGUCAUCCAAAAAUU	24
PC-3p-1019_2784	uuacuuacugugaccgugaguggaccAACCACGGUCCGCCACGUCACGGUgggcagcccucccuuggacaugggcaugggcaggcugccccacGGUGACGUGGCGGACUGUGGUUGGuccacucacggucacggugggaaa	GGUGACGUGGCGGACUGUGGUUGG	24
PC-5p-459_5841	uuacuuacugugaccgugaguggaccAACCACGGUCCGCCACGUCACGGUgggcagcccucccuuggacaugggcaugggcaggcugccccacGGUGACGUGGCGGACUGUGGUUGGuccacucacggucacggugggaaa	AACCACGGUCCGCCACGUCACGGU	24
PC-5p-5646_521	uuccaaggcuucuagcacucGCUCUCCCUCAAGGGCUUCCUCagcuacaauaaucaauggguagauguGGAAGUCCUUGGGCAGAGCGGaugacaguugcuuuguuc	GCUCUCCCUCAAGGGCUUCCUC	22
PC-5p-346_7656	uuccgaggcuucuagcauccAUUCUCUCCCUCGAGGACUUCCccggcuaccauguuaggugcaugugguaguccuugcgggggggaauacaugacaguugccucgcuc	AUUCUCUCCCUCGAGGACUUCC	22
PC-5p-32232_109	uuccuuuucaccccaucucuccuccuccuccugucguuuguuuggcuuuuuuuuuuuuuuuucuCGGGACCGUUCGGCCACUCAAGGCcgaaccgaucacauuuguuuggcugcaugcagugggauuggcucggccCUGAGUGGCCAAACGGACCCGAGAaaaaaaaaaaaaaaaacgacaggcaugagugggagaugagugagagga	AGGGACCGUUCGGCCACUCAAGGC	24
PC-5p-39_65972	uugAAAGGGGCAAUUUGUAGAAUUCCUcuauuuauauauuuaaagagAGGAAUUCUACAAACUGCCCCUUUaaa	AAAGGGGCAGUUUGUAGAAUUCCU	24
PC-5p-66347_53	uugcuacaugucccggcuuuuggcccgggacAUGGACCGAACAGCCCCCAGGGCCguuggaucccagggcagccugggauccaacggcccccugcccugggauccAACGGCCCUGGGGGCGUUCGGUCCaugucccgggacaaaagucccgggacaaguagacu	AUGGACCGAACAGCCCCCAGGGCC	24
PC-3p-59728_60	uuggccucaucuuuuauggacccucccugaguuucauuagaaaAGGAGUUGGUCCCACUAUUAGAUUauuaaagucauaauuauuuauuuauuuauuuauuuauuuauuuuuauaguguuuaAUCUAAUGGUUGGCCCAACUCCUUuucgagcaaaauuuggugagggccaauaaaauacaagggca	AUCUAAUGGUUGGCCCAACUCCUU	24
PC-5p-27341_126	uuggccucaucuuuuauggacccucccugaguuucauuagaaaAGGAGUUGGUCCCACUAUUAGAUUauuaaagucauaauuauuuauuuauuuauuuauuuauuuauuuuuauaguguuuaAUCUAAUGGUUGGCCCAACUCCUUuucgagcaaaauuuggugagggccaauaaaauacaagggca	AGGAGUUGGUCCCACUAUUAGAUU	24
PC-5p-3148_909	uugggagaugcuccuaugagaguuacucucaccuuACUAUGAGAGUAAGGGUGGGGCCccacauccauauccaaugcgaacaacccaaaugcgaggggccccaccccuuaacucucauaguaucgugagaguaacucucacaaaaguaucuccauu	ACUAUGAGAGUAAGGGCGGGGCC	23
PC-3p-547_5086	uugggauguggGUCCCACCUAGGUGCAUGCAAAUCacggcuuaaugguuuaguuuuaacaagaccuaccauccuaccuccuugAUUUGCAUGCAUCUAGGUGGGUCCuucauccaag	AUUUGCAUGCAUCUAGGUGGGUCC	24
PC-3p-3735_776	uuuacgauuggguaugucgguggugggaUAGGAUCAUCAGGAAUCACAUCuacaguucaaacgaucauccuugcauuagaUGUGAUCCUGAUGUUCCAAUUcaaccgcugaaacucuccccaugauuauuguuug	UGUGAUCCUGAUGCUCCAAUU	21
PC-5p-7_427519	uuuacgauuggguaugucgguggugggaUAGGAUCAUCAGGAAUCACAUCuacaguucaaacgaucauccuugcauuagaUGUGAUCCUGAUGUUCCAAUUcaaccgcugaaacucuccccaugauuauuguuug	UAGGAUCAUCAGGAAUCACAUC	22
PC-3p-88_26302	uuugagguucgacuuggcugggaaccccacaucucaucuagcugccaagggauugaucccuggguaugcuuuuccucacuugugaggguguuccuuccagacaugugggaAGAGAGCAUACCCAGGGAUCGAUCccugggcagcuggaugagagguggaguuugcaaccaacugaucucuuc	AGAAAGCAUACCCAGGGAUCGAUC	24
PC-5p-142455_21	uuuggggugauucuaaaugcacccgcaccuuaugcugaaggCACCCACCUCCCCUUAUGAACAGUgauuggaaaaAUCACUGUUCAUAAGGGGAGGUGGgugccuucagcacuuacuggggugcauuuagaaucacccuuau	CACCCACCUCCCCUUAUGAACAGU	24
PC-5p-4402_660	uuugggugauucuauaugcacccgaauaaugUGCUGAGCACACCCACCACCCuuaugaacagugaaaaaaucacugcucaaaagggggugggugugcucagcauaaggggagggugcauauagaaucacccuuu	UGCUGAGCACACCCACCACCC	21
PC-3p-81153_43	uuuguuccuggugccaaagcgacccagggggccuccccaggacucgaacccgcaaccucucccuuaagagaaaguuAGGGAGAGUCCUGGUACCACUGGGcggcccaaugguaccagcgcCCAGUGGUACCAGGACUCUCCcuaacuuucucuuaagggagagguugcggguucgaguccuggggaggcccccuggguugcuuuggcaccagggacaaaugcaugauuagggagccuguc	CCAGUGGUACCAGGACUCUCC	21
PC-3p-1236_2269	uuuuagaguucauguguuuuaaaauuugaacuguucaaaauaaaugccuuuugacauuacgacacaauuucauuuaaaugucuuuugggcuuguaauaacagaaAGGCAUUUAUUUUGAGCGGUUCGGauuuuugaacggguggauuguaccg	AGGCAUUUAUUUUGAGCGGUUCGG	24
