# Supplementary material for: Integrative analysis of small RNA and degradome sequencing reveals the role of miRNAs in monoterpene biosynthesis in linalool-type Cinnamomum camphora
Source: BMC Plant Biol. 2025 Nov 11;25:1536. doi: 10.1186/s12870-025-07588-2 (PMC12606813; doi:10.1186/s12870-025-07588-2)
Supplement: Supplementary file 2 — Additional File 2: Table S1. RT-qPCR primers of miRNAs. Additional file 7: Table S2. sRNA deep sequencing profiles of the nine simples of C.camphora. Additional file 8: Table S3. Sequence of mature and pre-miRNA. Additional file 9: Table S4. Predicted miRNAs and hairpains in each sample. Additional file 10: Table S5. Conservation profile of the identified miRNAs. Additional file 11: Table S6. Conservation of the identified miRNA with other species. Additional file 12: Table S7. The expression profile of miRNA. Additional file 13: Table S8. Differentially expressed miRNAs in the H_MAR, H_MAY, and L_MAY. Additional file 14: Table S9. Target genes of miRNA Identification and Expression. [file 12870_2025_7588_MOESM2_ESM.zip › Table S4.xlsx]

## Sheet: Sheet1
Table S4 Predicted miRNAs and hairpains in each sample
		Total		H_MAR_1		H_MAR_2		H_MAR_3		H_MAY_1		H_MAY_2		H_MAY_3		L_MAY_1		L_MAY_2		L_MAY_3
	Groups	miRNA	Hairpain	miRNA	Hairpain	miRNA	Hairpain	miRNA	Hairpain	miRNA	Hairpain	miRNA	Hairpain	miRNA	Hairpain	miRNA	Hairpain	miRNA	Hairpain	miRNA	Hairpain
Known miRNA	gp1	6	5	6	5	6	5	5	4	5	4	5	4	6	5	6	5	6	5	6	5
	gp2a	121	111	93	96	86	88	94	97	94	99	88	89	94	98	95	91	89	92	93	91
	gp2b	52	47	43	45	39	44	40	45	45	46	43	47	45	46	46	46	45	46	45	45
	gp3	20	20	6	6	6	6	9	9	10	11	14	15	9	10	9	10	8	9	8	8
Novel miRNA	gp4	200	163	184	137	186	139	189	158	173	149	181	152	187	154	175	150	178	151	182	153
Criteria	gp1:Reads map to specific miRNAs/pre-miRNAs in miRbase and the pre-miRNAs further map to the genome & EST.
	gp2a:Reads map to selected miRNAs/pre-miRNAs in miRbase. The mapped pre-miRNAs do not map to the genome, but the reads (and of course the miRNAs of the pre-miRNAs) map to genome. The extended genome sequences from the genome loci may form hairpins.
	gp2b:Reads were mapped to miRNAs/pre-miRNAs of selected species in miRbase and the mapped pre-miRNAs were not further mapped to genome, but the reads (and of course the miRNAs of the pre-miRNAs) were mapped to genome. The extended genome sequences from the genome loci may not form hairpins.
	gap3: Reads map to slected miRNAs/pre-miRNAs in miRbase. The mapped pre-miRNAs do not map to the genome, and the reads do not map to the genome.
	gp4:Reads do not map to selected pre-miRNAs in miRbase. But the reads map to genome & the extended genome sequences from genome may form hairpins.
