# Supplementary material for: Integrative analysis of small RNA and degradome sequencing reveals the role of miRNAs in monoterpene biosynthesis in linalool-type Cinnamomum camphora
Source: BMC Plant Biol. 2025 Nov 11;25:1536. doi: 10.1186/s12870-025-07588-2 (PMC12606813; doi:10.1186/s12870-025-07588-2)
Supplement: Supplementary file 2 — Additional File 2: Table S1. RT-qPCR primers of miRNAs. Additional file 7: Table S2. sRNA deep sequencing profiles of the nine simples of C.camphora. Additional file 8: Table S3. Sequence of mature and pre-miRNA. Additional file 9: Table S4. Predicted miRNAs and hairpains in each sample. Additional file 10: Table S5. Conservation profile of the identified miRNAs. Additional file 11: Table S6. Conservation of the identified miRNA with other species. Additional file 12: Table S7. The expression profile of miRNA. Additional file 13: Table S8. Differentially expressed miRNAs in the H_MAR, H_MAY, and L_MAY. Additional file 14: Table S9. Target genes of miRNA Identification and Expression. [file 12870_2025_7588_MOESM2_ESM.zip › Table S5.xlsx]

## Sheet: Sheet1
Table S5 Conservation profile of the identified miRNAs
ID	No.	MI
MIR156	15	ath-miR156a-5p_L+1R-1	ath-miR156a-5p_L+2R-1	ath-miR156a-5p_L+1	ath-miR157a-5p_R+1	mtr-MIR156a-p5_2ss14CT18CG	ptc-miR156g_L-1	ptc-miR156g	aly-miR157a-5p_R+2	bna-miR156d_R+1	nta-miR156a_R+1	mes-MIR156e-p3	mes-MIR156f-p3	ppe-miR156f_L+1	ppe-MIR156i-p3_2ss9TC21AG	bra-miR156a-5p
MIR166	14	ath-miR166a-3p	ath-miR166a-3p_1ss20CT	ath-miR166a-3p_1ss21CT	ath-MIR166c-p5_1ss18AT	ath-miR166a-3p_L+3	ath-miR166a-3p_L+2R-2	ath-miR166e-5p_1ss16AC	ath-miR166e-5p_1ss16AT	ath-miR166e-5p_R+3_1ss16AT	ath-miR166a-3p_R-1	ath-miR166a-3p_1ss18CT	ptc-MIR166n-p5_2	ptc-MIR166n-p5_1	mes-miR166i
MIR159	13	ath-miR159a	ath-miR159a_R-1_1ss20TC	ath-miR319a_R-1	ath-miR319a_1ss21TC	ath-miR159c_1ss21TC	ath-miR159c_2ss1TC21TA	ath-miR159c_1ss21TG	ath-miR159c_R+1_1ss20CT	ath-miR319c_R-1	ath-miR319c_L+1R-1	ptc-MIR319c-p5_1ss9AG	ptc-MIR319f-p5	vvi-MIR159a-p5_1ss17GA
MIR172	12	ath-miR172a	ath-miR172a_1ss1AC	ath-miR172a_R-1	ath-miR172a_R+1_1	ath-miR172a_R+1_2	ath-miR172c_R-1_1ss1AC	gma-MIR172b-p5_1ss6GT	aly-miR172a-5p_L+1R-1_2ss4GA8TC	aly-miR172a-5p_1ss3GA	aly-MIR172a-p3_2ss19AG21TA	aly-miR172b-5p_2ss2CT7CT	aly-miR172b-5p_L+1R-1_1ss3CT
MIR171_1	10	ath-miR171b-3p_1ss21GT	ath-miR171b-3p_R-1	ptc-miR171a-5p_2ss11AC21CT	ptc-MIR171f-p5_1ss12TC	mtr-miR171b	mtr-miR171d	mtr-miR171e-5p	vvi-MIR171h-p3_2ss8GC19CG	gma-miR171k-3p_1ss21TC	lja-miR171d-5p_R+3_1ss9CT
MIR396	10	ath-miR396a-5p	ath-miR396a-3p_1ss21GA	ath-miR396a-5p_1ss2TC	ath-miR396b-5p_1ss2TC	ath-miR396b-3p_1ss2CT	ath-miR396b-5p	ath-miR396b-3p_L-1_1ss2CT	ath-miR396b-3p_L-1	ath-miR396b-5p_1ss7AG	mtr-miR396a-5p_1ss7AG
MIR535	10	aqc-MIR535-p3_2ss9TC20TC	aqc-MIR535-p3_1	aqc-MIR535-p3_2	aqc-MIR535-p3_1ss21TC	mdm-miR535a	mdm-miR535a_1ss3AG	mdm-miR535a_1ss12GT	mdm-miR535a_1ss21CT	mdm-miR535a_1ss21CG	mdm-miR535a_R+1
MIR169_2	9	ath-miR169a-3p_L+1_1ss8TC	ath-miR169a-5p	ath-miR169b-5p_L+2R-2	ptc-MIR169g-p3_2ss19AC20TA	ptc-MIR169g-p3_1ss20AC	vvi-MIR169g-p5	vvi-MIR169k-p3_2ss19CA21TA	gma-miR169j-5p_R-1_1ss20GC	cpa-MIR169-p3_1ss13CT
MIR168	9	ath-miR168a-3p_L+2_2ss9TG18CG	ath-miR168a-3p_1ss16CG	ath-miR168a-5p_R+1	ath-miR168a-5p_R+3	ath-miR168a-5p	ath-miR168b-3p_L+3_2ss8TC13TC	nta-miR168d_2ss14GA21AC	bra-miR168b-5p_1ss14GA	bra-miR168b-3p_L+1R-1_1ss21AT
MIR164	6	ath-miR164a	ath-MIR164b-p3_2ss16CT17AT	ath-miR164c-5p	ath-miR164c-5p_1ss21GT	aly-miR164a-3p_2ss6AG10CT	cca-MIR164-p3_2ss12CA20AC
MIR167_1	5	ath-miR167a-5p_1ss21AC	ath-miR167d_1ss22GA	ath-miR167d_R-1_1ss14AG	mdm-miR167h_R-1_1ss19CT	gra-miR167a_2ss12TG15AT
MIR160	4	ath-miR160a-5p	ath-miR160a-5p_1ss15TA	vvi-MIR160c-p5	gma-miR160a-3p_2ss5AG6TC
MIR393	4	vvi-MIR393a-p3_1ss16AG	gma-miR393a_L+1	gma-miR393a_L+1R-1	cme-MIR393c-p3_1ss15AT
MIR395	3	ath-miR395a_L-1_1ss7TA	ath-miR395a	mdm-miR395a_1ss1CG
MIR394	3	ath-miR394a_R+1	ath-miR394a	mdm-MIR394a-p3_1ss13TA
MIR390	3	ath-miR390a-5p	ath-miR390a-3p_1ss20CT	ath-miR390a-3p_R-1_1ss19TC
MIR171_2	3	mtr-miR171g	mtr-MIR171g-p5_1ss7AG	lja-miR171c_1ss21CT
MIR397	3	ath-miR397a	lja-MIR397-p3_1ss1TA
MIR162_1	3	ath-miR162a-3p_1ss20AG	ath-miR162a-3p_2ss20AG21GC	lus-miR162a_1ss21GC
MIR477	3	gma-MIR5036-p5_1ss19TC	ptc-miR477d-5p_L-1R-1_1ss12AG	mes-MIR477d-p5_2ss1AC20TC
MIR2111	3	ath-miR2111a-5p_R-1	ath-miR2111a-5p_R-1_1ss7GA	bna-miR2111c_R-1_1ss20TC
MIR858	3	ath-miR858a_1ss1TC	ath-miR858a_L-1R+1	ath-miR858b
MIR169_1	2	ath-miR169h_R-1_1ss9GA	mes-MIR169t-p5_2ss11GT20TC
MIR399	2	ath-miR399b	ppe-miR399a
MIR482	2	mdm-miR482c_1ss11CT	gra-MIR482d-p5_2ss12CA20CT
MIR827_3	2	ath-miR827_2ss9CT21TA	csi-miR827_1ss15AG
MIR408	1	ath-miR408-3p_L-1R+2
MIR398	1	mtr-miR398b
MIR530	1	gra-MIR530b-p5_1ss20TG
MIR827_2	1	gra-miR827b_L+1_2ss8TG21GT
MIR169_6	1	gma-MIR169e-p5_2ss5CG22AT
MIR3627	1	ppe-MIR3627-p5_2ss10GA18AG
