# Supplementary material for: Integrative analysis of small RNA and degradome sequencing reveals the role of miRNAs in monoterpene biosynthesis in linalool-type Cinnamomum camphora
Source: BMC Plant Biol. 2025 Nov 11;25:1536. doi: 10.1186/s12870-025-07588-2 (PMC12606813; doi:10.1186/s12870-025-07588-2)
Supplement: Supplementary file 2 — Additional File 2: Table S1. RT-qPCR primers of miRNAs. Additional file 7: Table S2. sRNA deep sequencing profiles of the nine simples of C.camphora. Additional file 8: Table S3. Sequence of mature and pre-miRNA. Additional file 9: Table S4. Predicted miRNAs and hairpains in each sample. Additional file 10: Table S5. Conservation profile of the identified miRNAs. Additional file 11: Table S6. Conservation of the identified miRNA with other species. Additional file 12: Table S7. The expression profile of miRNA. Additional file 13: Table S8. Differentially expressed miRNAs in the H_MAR, H_MAY, and L_MAY. Additional file 14: Table S9. Target genes of miRNA Identification and Expression. [file 12870_2025_7588_MOESM2_ESM.zip › Table S6.xlsx]

## Sheet: Sheet1
Table S6 Conservation of the identified miRNA with other species.
Species	count	miRs
gma	174	gma-MIR156s,gma-MIR156q,gma-MIR160d,gma-MIR160c,gma-MIR160a,gma-MIR160f,gma-MIR160b,gma-MIR160e,gma-MIR162c,gma-MIR162b,gma-MIR162a,gma-MIR164d,gma-MIR164f,gma-MIR164k,gma-MIR164a,gma-MIR164c,gma-MIR164i,gma-MIR164e,gma-MIR164g,gma-MIR164j,gma-MIR164h,gma-MIR164b,gma-MIR166o,gma-MIR166j,gma-MIR166u,gma-MIR166n,gma-MIR166d,gma-MIR166g,gma-MIR166k,gma-MIR166b,gma-MIR166f,gma-MIR166t,gma-MIR166i,gma…
mdm	151	mdm-MIR156o,mdm-MIR160e,mdm-MIR160c,mdm-MIR160b,mdm-MIR160d,mdm-MIR160a,mdm-MIR162a,mdm-MIR162b,mdm-MIR164c,mdm-MIR164e,mdm-MIR164b,mdm-MIR164d,mdm-MIR164f,mdm-MIR164a,mdm-MIR166a,mdm-MIR166g,mdm-MIR166j,mdm-MIR166c,mdm-MIR166e,mdm-MIR166i,mdm-MIR166b,mdm-MIR166d,mdm-MIR166f,mdm-MIR166h,mdm-MIR167g,mdm-MIR167j,mdm-MIR167d,mdm-MIR167a,mdm-MIR167h,mdm-MIR167i,mdm-MIR167c,mdm-MIR167f,mdm-MIR167e,mdm…
ptc	132	ptc-MIR156g,ptc-MIR156j,ptc-MIR156h,ptc-MIR160d,ptc-MIR160b,ptc-MIR160a,ptc-MIR160c,ptc-MIR160f,ptc-MIR160g,ptc-MIR160e,ptc-MIR162a,ptc-MIR162b,ptc-MIR164a,ptc-MIR164d,ptc-MIR164c,ptc-MIR164b,ptc-MIR164e,ptc-MIR164f,ptc-MIR166b,ptc-MIR166n,ptc-MIR166m,ptc-MIR166g,ptc-MIR166d,ptc-MIR166j,ptc-MIR166k,ptc-MIR166i,ptc-MIR166l,ptc-MIR166f,ptc-MIR166h,ptc-MIR166o,ptc-MIR166a,ptc-MIR166c,ptc-MIR166e,ptc…
mes	113	mes-MIR156d,mes-MIR160a,mes-MIR160g,mes-MIR160h,mes-MIR160d,mes-MIR160b,mes-MIR160c,mes-MIR160f,mes-MIR160e,mes-MIR162,mes-MIR164b,mes-MIR164a,mes-MIR164c,mes-MIR164d,mes-MIR166g,mes-MIR166a,mes-MIR166c,mes-MIR166d,mes-MIR166f,mes-MIR166h,mes-MIR166b,mes-MIR166e,mes-MIR166j,mes-MIR166i,mes-MIR167h,mes-MIR167a,mes-MIR167b,mes-MIR167d,mes-MIR167e,mes-MIR167f,mes-MIR167c,mes-MIR167g,mes-MIR168a,mes-…
vvi	92	vvi-MIR156g,vvi-MIR156a,vvi-MIR159a,vvi-MIR160e,vvi-MIR160d,vvi-MIR160c,vvi-MIR160a,vvi-MIR160b,vvi-MIR162,vvi-MIR164c,vvi-MIR164d,vvi-MIR164a,vvi-MIR164b,vvi-MIR166a,vvi-MIR166e,vvi-MIR166g,vvi-MIR166h,vvi-MIR166d,vvi-MIR166c,vvi-MIR166f,vvi-MIR166b,vvi-MIR167b,vvi-MIR167e,vvi-MIR167a,vvi-MIR167c,vvi-MIR167d,vvi-MIR168,vvi-MIR169s,vvi-MIR169f,vvi-MIR169w,vvi-MIR169g,vvi-MIR169k,vvi-MIR169c,vvi-M…
csi	89	csi-MIR156f,csi-MIR160a,csi-MIR160b,csi-MIR160c,csi-MIR162,csi-MIR164c,csi-MIR164b,csi-MIR164d,csi-MIR164a,csi-MIR166g,csi-MIR166e,csi-MIR166d,csi-MIR166c,csi-MIR166b,csi-MIR166a,csi-MIR166f,csi-MIR166k,csi-MIR166i,csi-MIR166j,csi-MIR167a,csi-MIR167c,csi-MIR167d,csi-MIR167e,csi-MIR167b,csi-MIR168,csi-MIR169g,csi-MIR169k,csi-MIR169o,csi-MIR169r,csi-MIR169m,csi-MIR169f,csi-MIR169i,csi-MIR169h,csi-M…
lus	89	lus-MIR156g,lus-MIR319b,lus-MIR159b,lus-MIR160b,lus-MIR160d,lus-MIR160e,lus-MIR160h,lus-MIR160i,lus-MIR160j,lus-MIR160f,lus-MIR160a,lus-MIR160g,lus-MIR160c,lus-MIR162b,lus-MIR162a,lus-MIR164a,lus-MIR164e,lus-MIR164d,lus-MIR164c,lus-MIR164b,lus-MIR166h,lus-MIR166i,lus-MIR166d,lus-MIR166c,lus-MIR166e,lus-MIR166a,lus-MIR166g,lus-MIR166j,lus-MIR166f,lus-MIR166k,lus-MIR166b,lus-MIR167i,lus-MIR167g,lus…
mtr	85	mtr-MIR156a,mtr-MIR319c,mtr-MIR160b,mtr-MIR160e,mtr-MIR160a,mtr-MIR160d,mtr-MIR160c,mtr-MIR162,mtr-MIR164a,mtr-MIR164c,mtr-MIR164b,mtr-MIR164d,mtr-MIR166b,mtr-MIR166c,mtr-MIR166e,mtr-MIR166f,mtr-MIR166a,mtr-MIR166g,mtr-MIR166d,mtr-MIR167a,mtr-MIR167b,mtr-MIR168b,mtr-MIR168c,mtr-MIR168a,mtr-MIR169a,mtr-MIR169g,mtr-MIR169b,mtr-MIR171f,mtr-MIR171e,mtr-MIR171c,mtr-MIR171b,mtr-MIR171d,mtr-MIR171h,mtr-…
cme	84	cme-MIR156d,cme-MIR160b,cme-MIR160a,cme-MIR160c,cme-MIR160d,cme-MIR162,cme-MIR164c,cme-MIR164d,cme-MIR164a,cme-MIR166h,cme-MIR166a,cme-MIR166f,cme-MIR166d,cme-MIR166e,cme-MIR166b,cme-MIR166g,cme-MIR166c,cme-MIR166i,cme-MIR167f,cme-MIR167b,cme-MIR167d,cme-MIR167c,cme-MIR167a,cme-MIR167e,cme-MIR168,cme-MIR169f,cme-MIR169e,cme-MIR169b,cme-MIR169m,cme-MIR169a,cme-MIR169c,cme-MIR169l,cme-MIR169i,cme-M…
nta	80	nta-MIR156b,nta-MIR156i,nta-MIR156j,nta-MIR160a,nta-MIR160b,nta-MIR160d,nta-MIR160c,nta-MIR162b,nta-MIR162a,nta-MIR164a,nta-MIR164b,nta-MIR164c,nta-MIR166h,nta-MIR166g,nta-MIR166b,nta-MIR166e,nta-MIR166a,nta-MIR166f,nta-MIR166d,nta-MIR166c,nta-MIR167c,nta-MIR167a,nta-MIR167e,nta-MIR167b,nta-MIR167d,nta-MIR168a,nta-MIR168b,nta-MIR168c,nta-MIR168d,nta-MIR168e,nta-MIR169c,nta-MIR169i,nta-MIR169s,nta…
ppe	73	ppe-MIR156g,ppe-MIR156i,ppe-MIR156b,ppe-MIR160b,ppe-MIR160a,ppe-MIR162,ppe-MIR164b,ppe-MIR164a,ppe-MIR164c,ppe-MIR164d,ppe-MIR166a,ppe-MIR166e,ppe-MIR166d,ppe-MIR166c,ppe-MIR166b,ppe-MIR167c,ppe-MIR167d,ppe-MIR167b,ppe-MIR167a,ppe-MIR168,ppe-MIR169a,ppe-MIR169b,ppe-MIR169c,ppe-MIR169j,ppe-MIR169f,ppe-MIR169g,ppe-MIR169h,ppe-MIR169i,ppe-MIR171a,ppe-MIR171g,ppe-MIR171c,ppe-MIR171b,ppe-MIR171h,ppe-M…
aly	73	aly-MIR157c,aly-MIR159c,aly-MIR160b,aly-MIR160a,aly-MIR160c,aly-MIR162b,aly-MIR162a,aly-MIR164b,aly-MIR164a,aly-MIR164c,aly-MIR166c,aly-MIR166b,aly-MIR166e,aly-MIR166d,aly-MIR166g,aly-MIR166a,aly-MIR166f,aly-MIR166h,aly-MIR165a,aly-MIR165b,aly-MIR167d,aly-MIR167a,aly-MIR167b,aly-MIR167c,aly-MIR168a,aly-MIR168b,aly-MIR169a,aly-MIR169b,aly-MIR169h,aly-MIR169m,aly-MIR169l,aly-MIR169k,aly-MIR169j,aly…
ath	70	ath-MIR157c,ath-MIR159c,ath-MIR160b,ath-MIR160c,ath-MIR160a,ath-MIR162a,ath-MIR162b,ath-MIR164a,ath-MIR164b,ath-MIR164c,ath-MIR166b,ath-MIR166c,ath-MIR166a,ath-MIR166d,ath-MIR166f,ath-MIR166g,ath-MIR166e,ath-MIR165a,ath-MIR165b,ath-MIR167a,ath-MIR167b,ath-MIR167d,ath-MIR167c,ath-MIR168a,ath-MIR168b,ath-MIR169a,ath-MIR169b,ath-MIR169m,ath-MIR169i,ath-MIR169j,ath-MIR169l,ath-MIR169k,ath-MIR169n,ath…
bna	66	bna-MIR156e,bna-MIR156b,bna-MIR156c,bna-MIR160a,bna-MIR160b,bna-MIR160d,bna-MIR160c,bna-MIR162a,bna-MIR164a,bna-MIR164b,bna-MIR164d,bna-MIR164c,bna-MIR166a,bna-MIR166b,bna-MIR166d,bna-MIR166e,bna-MIR166c,bna-MIR166f,bna-MIR167d,bna-MIR167b,bna-MIR167c,bna-MIR167a,bna-MIR168b,bna-MIR169n,bna-MIR169b,bna-MIR169a,bna-MIR169k,bna-MIR169h,bna-MIR169g,bna-MIR169l,bna-MIR169j,bna-MIR169d,bna-MIR169e,bna…
cas	56	cas-MIR156j,cas-MIR156a,cas-MIR157d,cas-MIR157b,cas-MIR159a,cas-MIR160a,cas-MIR160b,cas-MIR162a,cas-MIR164,cas-MIR166c,cas-MIR166f,cas-MIR166a,cas-MIR166b,cas-MIR166d,cas-MIR165b,cas-MIR165a,cas-MIR166e,cas-MIR167b,cas-MIR167a,cas-MIR167c,cas-MIR168,cas-MIR169b,cas-MIR169a,cas-MIR169c,cas-MIR169g,cas-MIR169e,cas-MIR171b,cas-MIR171c,cas-MIR171a,cas-MIR172b,cas-MIR172a,cas-MIR172d,cas-MIR172c,cas-M…
stu	48	stu-MIR156d,stu-MIR160b,stu-MIR160a,stu-MIR162a,stu-MIR162b,stu-MIR164,stu-MIR166a,stu-MIR166c,stu-MIR166d,stu-MIR166b,stu-MIR167d,stu-MIR167c,stu-MIR167a,stu-MIR167b,stu-MIR169e,stu-MIR169h,stu-MIR169c,stu-MIR169a,stu-MIR169f,stu-MIR169d,stu-MIR169b,stu-MIR169g,stu-MIR171d,stu-MIR171e,stu-MIR171a,stu-MIR172e,stu-MIR172b,stu-MIR172a,stu-MIR172d,stu-MIR319b,stu-MIR319a,stu-MIR384,stu-MIR395g,stu-M…
rco	48	rco-MIR156h,rco-MIR156g,rco-MIR160a,rco-MIR160b,rco-MIR160c,rco-MIR162,rco-MIR164c,rco-MIR164b,rco-MIR164a,rco-MIR164d,rco-MIR166d,rco-MIR166c,rco-MIR166e,rco-MIR166a,rco-MIR166b,rco-MIR167b,rco-MIR167c,rco-MIR167a,rco-MIR168,rco-MIR171f,rco-MIR171b,rco-MIR171a,rco-MIR171c,rco-MIR171e,rco-MIR171g,rco-MIR171d,rco-MIR172,rco-MIR319d,rco-MIR319c,rco-MIR319a,rco-MIR319b,rco-MIR390b,rco-MIR390a,rco-MI…
cpa	45	cpa-MIR156c,cpa-MIR156d,cpa-MIR160c,cpa-MIR160f,cpa-MIR160a,cpa-MIR160b,cpa-MIR160e,cpa-MIR160d,cpa-MIR162a,cpa-MIR164b,cpa-MIR164a,cpa-MIR164c,cpa-MIR166a,cpa-MIR166c,cpa-MIR166e,cpa-MIR166d,cpa-MIR166b,cpa-MIR167c,cpa-MIR167d,cpa-MIR167a,cpa-MIR167b,cpa-MIR169,cpa-MIR171d,cpa-MIR171b,cpa-MIR171c,cpa-MIR171a,cpa-MIR172b,cpa-MIR172a,cpa-MIR319,cpa-MIR390a,cpa-MIR390b,cpa-MIR394b,cpa-MIR394a,cpa-M…
bra	41	bra-MIR156d,bra-MIR156e,bra-MIR157a,bra-MIR160a,bra-MIR162,bra-MIR164d,bra-MIR164c,bra-MIR164e,bra-MIR164a,bra-MIR164b,bra-MIR167d,bra-MIR167a,bra-MIR167b,bra-MIR167c,bra-MIR168b,bra-MIR168c,bra-MIR171c,bra-MIR171b,bra-MIR171d,bra-MIR171a,bra-MIR171e,bra-MIR172b,bra-MIR172a,bra-MIR172d,bra-MIR172c,bra-MIR319,bra-MIR390,bra-MIR395d,bra-MIR395a,bra-MIR395b,bra-MIR395c,bra-MIR396,bra-MIR2111a,bra-MI…
sly	40	sly-MIR156a,sly-MIR160a,sly-MIR162,sly-MIR164a,sly-MIR164b,sly-MIR166a,sly-MIR166b,sly-MIR166c,sly-MIR167a,sly-MIR167b,sly-MIR168b,sly-MIR168a,sly-MIR169a,sly-MIR169c,sly-MIR169f,sly-MIR169e,sly-MIR169b,sly-MIR169d,sly-MIR171b,sly-MIR171d,sly-MIR171c,sly-MIR171a,sly-MIR172a,sly-MIR172b,sly-MIR172c,sly-MIR172d,sly-MIR319c,sly-MIR319a,sly-MIR319b,sly-MIR390a,sly-MIR390b,sly-MIR393,sly-MIR394,sly-MI…
aqc	27	aqc-MIR156b,aqc-MIR156a,aqc-MIR160b,aqc-MIR166e,aqc-MIR166b,aqc-MIR166c,aqc-MIR166a,aqc-MIR166d,aqc-MIR167,aqc-MIR169c,aqc-MIR169b,aqc-MIR169a,aqc-MIR171d,aqc-MIR171b,aqc-MIR171f,aqc-MIR171a,aqc-MIR172a,aqc-MIR172b,aqc-MIR319,aqc-MIR396b,aqc-MIR396a,aqc-MIR398b,aqc-MIR477b,aqc-MIR477e,aqc-MIR477a,aqc-MIR535,aqc-MIR159
ghr	21	ghr-MIR160,ghr-MIR162a,ghr-MIR164,ghr-MIR166b,ghr-MIR167b,ghr-MIR167a,ghr-MIR169b,ghr-MIR169a,ghr-MIR479,ghr-MIR390c,ghr-MIR390a,ghr-MIR390b,ghr-MIR394a,ghr-MIR394b,ghr-MIR396b,ghr-MIR396a,ghr-MIR827a,ghr-MIR827c,ghr-MIR827b,ghr-MIR2950,ghr-MIR156d
lja	20	lja-MIR164,lja-MIR166,lja-MIR167,lja-MIR167b,lja-MIR167a,lja-MIR167c,lja-MIR168,lja-MIR171a,lja-MIR171d,lja-MIR171b,lja-MIR171c,lja-MIR172c,lja-MIR172b,lja-MIR172a,lja-MIR390b,lja-MIR390a,lja-MIR396,lja-MIR397,lja-MIR477,lja-MIR2111
cca	15	cca-MIR156c,cca-MIR160b,cca-MIR164,cca-MIR167,cca-MIR168a,cca-MIR169a,cca-MIR172,cca-MIR319,cca-MIR394,cca-MIR396a,cca-MIR396c,cca-MIR396b,cca-MIR398,cca-MIR156b,cca-MIR408
gra	12	gra-MIR164a,gra-MIR166c,gra-MIR166d,gra-MIR167b,gra-MIR167a,gra-MIR167c,gra-MIR172a,gra-MIR172b,gra-MIR399,gra-MIR530b,gra-MIR827b,gra-MIR482d
vun	11	vun-MIR160,vun-MIR162,vun-MIR168,vun-MIR169,vun-MIR172,vun-MIR319b,vun-MIR319a,vun-MIR395,vun-MIR399a,vun-MIR408,vun-MIR156a
ssl	11	ssl-MIR164a,ssl-MIR164b,ssl-MIR166b,ssl-MIR166a,ssl-MIR169,ssl-MIR171a,ssl-MIR171b,ssl-MIR172,ssl-MIR394,ssl-MIR396,ssl-MIR397
htu	10	htu-MIR160a,htu-MIR162a,htu-MIR171a,htu-MIR171b,htu-MIR171c,htu-MIR393b,htu-MIR393a,htu-MIR393c,htu-MIR159a,htu-MIR156a
hbr	9	hbr-MIR166b,hbr-MIR166a,hbr-MIR319,hbr-MIR396a,hbr-MIR396b,hbr-MIR159a,hbr-MIR408a,hbr-MIR408b,hbr-MIR6173
dpr	9	dpr-MIR166b,dpr-MIR166a,dpr-MIR167c,dpr-MIR167a,dpr-MIR167b,dpr-MIR172a,dpr-MIR172b,dpr-MIR396,dpr-MIR408
ahy	5	ahy-MIR160,ahy-MIR167,ahy-MIR394,ahy-MIR159,ahy-MIR408
ctr	5	ctr-MIR164,ctr-MIR166,ctr-MIR167,ctr-MIR319,ctr-MIR156
bol	4	bol-MIR157a,bol-MIR171a,bol-MIR172b,bol-MIR172a
pvu	4	pvu-MIR166a,pvu-MIR319c,pvu-MIR399a,pvu-MIR159a
gso	1	gso-MIR167a
han	1	han-MIR156b
peu	1	peu-MIR2916
