# Supplementary material for: Integrative analysis of small RNA and degradome sequencing reveals the role of miRNAs in monoterpene biosynthesis in linalool-type Cinnamomum camphora
Source: BMC Plant Biol. 2025 Nov 11;25:1536. doi: 10.1186/s12870-025-07588-2 (PMC12606813; doi:10.1186/s12870-025-07588-2)
Supplement: Supplementary file 2 — Additional File 2: Table S1. RT-qPCR primers of miRNAs. Additional file 7: Table S2. sRNA deep sequencing profiles of the nine simples of C.camphora. Additional file 8: Table S3. Sequence of mature and pre-miRNA. Additional file 9: Table S4. Predicted miRNAs and hairpains in each sample. Additional file 10: Table S5. Conservation profile of the identified miRNAs. Additional file 11: Table S6. Conservation of the identified miRNA with other species. Additional file 12: Table S7. The expression profile of miRNA. Additional file 13: Table S8. Differentially expressed miRNAs in the H_MAR, H_MAY, and L_MAY. Additional file 14: Table S9. Target genes of miRNA Identification and Expression. [file 12870_2025_7588_MOESM2_ESM.zip › Table S7.xlsx]

## Sheet: Sheet1
Table S7 The expression profile of miRNA
miRNA	H_MAR(mean)	H_MAY(mean)	L_MAY(mean)	Expression level
peu-miR2916-p3_1ss15TC	433.043	1025.75	1024.17	high
aqc-miR535-p3_1ss21TC	401.76	1667.84	3124.71	high
ath-miR160a-5p	2138.95	573.28	555.455	high
ath-miR162a-3p_1ss20AG	4509.79	15451	10186.7	high
ath-miR162a-3p_2ss20AG21GC	281.274	999.989	749.177	high
ath-miR164a	2972.96	16494.8	23327.2	high
ath-miR166a-3p	98988.8	232539	254114	high
ath-miR166a-3p_1ss20CT	10447.6	4859.55	5250.02	high
ath-miR166a-3p_L+2R-2	8221.91	41498.6	48573.7	high
ath-miR166a-3p_R-1	619.586	1093.57	1147.77	high
ath-miR166e-5p_1ss16AT	756.736	249.752	275.201	high
ath-miR167a-5p_1ss21AC	4212.67	58610.8	38351.7	high
ath-miR167d_1ss22GA	12470.1	79482.4	43707.1	high
ath-miR167d_R-1_1ss14AG	706.974	2407.95	3208.74	high
ath-miR168a-5p	9633.34	19607.9	22868.3	high
ath-miR172a	1069.49	382.062	315.964	high
ath-miR172a_1ss1AC	1510.32	2166.53	1034.7	high
ath-miR2111a-5p_R-1	6698.52	9145.94	12470.9	high
ath-miR319c_R-1	668.153	53.7523	115.744	high
ath-miR396a-5p	701.252	13418.2	10561.2	high
ath-miR396b-3p_L-1	373.646	1616.05	1681.8	high
ath-miR396b-5p	8013.36	19763.9	16895.2	high
ath-miR396b-5p_1ss7AG	1544.88	8983.38	7797.69	high
mdm-miR535a	13867.8	30618.3	38754.4	high
mdm-miR535a_1ss21CG	127.772	335.942	5127.74	high
mdm-miR535a_1ss21CT	3805.69	13564.7	23548.7	high
mtr-miR396a-5p_1ss7AG	1544.88	8983.38	7797.69	high
stu-miR477a-5p_1ss20TC	558.188	646.314	86.0728	high
ath-miR159a	12043.2	15245.2	13902.8	high
ath-miR159a_R-1_1ss20TC	858.966	3070.88	1770.21	high
ath-miR159c_1ss21TG	18421.6	111262	49957.4	high
ath-miR166a-3p_1ss21CT	502.511	1327.05	1658.05	high
ath-miR319a_R-1	1036.94	150.849	221.527	high
ath-miR394a	3335.45	2706.21	2242.68	high
ath-miR408-3p_L-1R+2	433.07	772.166	528.686	high
ath-miR858a_1ss1TC	11.0791	830.085	1743.04	high
ath-miR858a_L-1R+1	147.521	3776.23	7430.14	high
ath-miR858b	147.521	3776.23	7430.14	high
cca-miR164-p3_2ss12CA20AC	1828.9	56.2285	223.802	high
gma-miR5368-p3_1ss16CT_1	69.7396	3077.1	2407.47	high
gma-miR5368-p3_1ss16CT_2	69.7396	3077.1	2407.47	high
gma-miR5368-p5_1ss16CT	69.7396	3077.1	2407.47	high
gma-miR5368-p5_2ss2AT19CA	33.6856	853.102	629.822	high
mes-miR2950	691.359	549.537	680.488	high
ath-miR159c_R+1_1ss20CT	193.835	848.113	371.023	high
ath-miR168b-3p_L+3_2ss8TC13TC	1803.49	1049.28	1495.16	high
PC-3p-92_25039	9501.47	1254.01	1483.78	high
PC-5p-533_5244	931.188	795.851	945.45	high
PC-3p-539_5125	462.745	1563.83	889.532	high
PC-5p-166_14905	1762.3	2473.01	1706.55	high
PC-3p-216_11586	2503.17	879.365	1277.51	high
PC-5p-455_5880	1395.01	259.014	466.695	high
PC-3p-506_5434	815.244	1440.37	1016.31	high
PC-5p-361_7338	921.335	314.144	528.457	high
PC-3p-3080_927	1602.82	108.443	257.999	high
PC-5p-321_8178	753.152	1880.11	1510.69	high
PC-3p-71_35892	1251.75	5435.63	8063.71	high
PC-5p-412_6292	991.583	858.717	835.657	high
PC-5p-696_4035	66.4304	635.226	520.274	high
PC-5p-459_5841	1607.92	1383.66	1510.38	high
PC-5p-346_7656	1092.33	761.004	15.1883	high
PC-5p-39_65972	5590.17	3678.75	2677.14	high
PC-3p-547_5086	681.536	387.878	964.332	high
PC-5p-7_427519	12807.1	99191.2	61953.1	high
PC-3p-88_26302	3508.35	3983.32	3356.55	high
ptc-miR156g_L-1	1.57674	0.559384	3.81806	low
aly-miR172a-5p_L+1R-1_2ss4GA8TC	4.86652	0	4.05918	low
aly-miR172b-5p_L+1R-1_1ss3CT	4.86652	0	4.05918	low
aqc-miR535-p3_1	0	0	2.44487	low
aqc-miR535-p3_2	0	0	2.44487	low
ath-miR169b-5p_L+2R-2	3.93263	6.95053	2.28989	low
ath-miR172a_R-1	3.22254	1.34252	0	low
ath-miR2111a-5p_R-1_1ss7GA	0	1.23838	1.88822	low
ath-miR396a-5p_1ss2TC	0	3.80069	0.781193	low
ath-miR397a	1.78955	0	0	low
bna-miR156d_R+1	0	0	4.61999	low
gma-miR160a-3p_2ss5AG6TC	1.41605	0	3.30607	low
gma-miR169e-p5_2ss5CG22AT	0	1.24928	1.34578	low
gma-miR169j-5p_R-1_1ss20GC	6.15729	2.47676	0	low
gma-miR393a_L+1R-1	0	4.2448	5.11384	low
gma-miR5036-p5_1ss19TC	0.745646	0	0	low
lja-miR171c_1ss21CT	2.68433	2.68505	0	low
mdm-miR169o-p3_2ss13AG17TC	0	2.08214	0	low
mdm-miR535a_1ss3AG	2.16169	4.22334	7.18265	low
mes-miR477d-p5_2ss1AC20TC	0.745646	2.06397	0	low
nta-miR156a_R+1	0	0	4.61999	low
ppe-miR3627-p5_2ss10GA18AG	0	5.93567	0	low
ptc-miR169g-p3_1ss20AC	5.05565	2.6726	1.15352	low
ptc-miR169g-p3_2ss19AC20TA	2.31082	2.6726	1.15352	low
vvi-miR169k-p3_2ss19CA21TA	2.31082	0	0	low
vvi-miR393a-p3_1ss16AG	4.48657	0	0	low
ath-miR156a-5p_L+1R-1	0	0	2.95632	low
csi-miR159b-5p	1.0439	0	0	low
mdm-miR394a-p3_1ss13TA	0.745646	0	0	low
ptc-miR319c-p5_1ss9AG	1.0439	0	0	low
ptc-miR319f-p5	1.0439	0	0	low
aly-miR157a-5p_R+2	0	5.24037	1.54615	low
ath-miR156a-5p_L+1	0	2.88955	0	low
bra-miR168b-3p_L+1R-1_1ss21AT	1.13362	0	0	low
cas-miR11592_L+4R+1_1ss23AC	1.49129	0	0	low
mdm-miR395a_1ss1CG	0	2.915	0	low
mdm-miR482c_1ss11CT	0	2.88955	0	low
mes-miR482e_1ss11AT	0	2.06397	0	low
mtr-miR5232_1ss20AG	0	2.06397	0	low
ptc-miR472b	1.28732	0	0	low
bra-miR156a-5p	64.9734	150.842	346.397	middle
peu-miR2916-p5_1ss5AG	190.089	292.493	405.558	middle
ppe-miR156f_L+1	23.4429	680.487	579.111	middle
ptc-miR156g	23.4429	680.487	579.111	middle
aly-miR164a-3p_2ss6AG10CT	0	2.34941	6.51332	middle
aly-miR172a-5p_1ss3GA	31.3294	6.552	13.7965	middle
aly-miR172b-5p_2ss2CT7CT	31.3294	6.552	13.7965	middle
aqc-miR535-p3_2ss9TC20TC	34.871	118.125	93.7478	middle
ath-miR157a-5p_R+1	0	18.8386	15.5703	middle
ath-miR159c_1ss21TC	25.1162	212.3	147.173	middle
ath-miR160a-5p_1ss15TA	3.34702	3.09595	0	middle
ath-miR164b-p3_2ss16CT17AT	0	5.5746	6.58275	middle
ath-miR166a-3p_1ss18CT	48.9527	379.379	447.053	middle
ath-miR166e-5p_1ss16AC	4.37688	17.1029	7.23709	middle
ath-miR166e-5p_R+3_1ss16AT	57.6837	12.7988	15.348	middle
ath-miR168a-3p_1ss16CG	105.725	86.7441	275.952	middle
ath-miR168a-3p_L+2_2ss9TG18CG	223.418	179.286	394.14	middle
ath-miR168a-5p_R+1	243.263	536.163	633.729	middle
ath-miR169a-3p_L+1_1ss8TC	4.74635	25.1341	13.4019	middle
ath-miR169a-5p	22.3836	33.5214	12.7212	middle
ath-miR169h_R-1_1ss9GA	18.5879	2.47676	0	middle
ath-miR171b-3p_1ss21GT	130.556	14.3302	19.6291	middle
ath-miR171b-3p_R-1	186.921	39.7768	37.3273	middle
ath-miR172a_R+1_1	7.27642	7.31391	5.70777	middle
ath-miR172a_R+1_2	7.27642	7.31391	5.70777	middle
ath-miR172c_R-1_1ss1AC	4.99458	6.76853	1.34873	middle
ath-miR390a-3p_1ss20CT	57.638	2.08214	7.19435	middle
ath-miR390a-3p_R-1_1ss19TC	8.03256	0	0	middle
ath-miR390a-5p	734.445	42.3405	16.2452	middle
ath-miR394a_R+1	51.7188	42.2032	37.638	middle
ath-miR395a	19.1453	95.304	71.8083	middle
ath-miR395a_L-1_1ss7TA	5.34633	18.344	2.69077	middle
ath-miR396a-3p_1ss21GA	22.6506	95.8529	109.87	middle
ath-miR396b-3p_1ss2CT	22.712	3.93433	5.44144	middle
ath-miR396b-3p_L-1_1ss2CT	81.0063	110.032	102.443	middle
ath-miR396b-5p_1ss2TC	1.45339	9.29631	5.02214	middle
ath-miR399b	1.28732	20.4132	30.8047	middle
ath-miR827_2ss9CT21TA	171.579	113.487	236.729	middle
bna-miR2111c_R-1_1ss20TC	0.643658	165.412	95.9873	middle
cas-miR156j-p5	11.7447	8.71857	11.3628	middle
cme-miR393c-p3_1ss15AT	2.57463	83.22	65.0096	middle
cpa-miR169-p3_1ss13CT	266.851	323.457	156.185	middle
csi-miR160c-5p_R-1	50.6827	22.3626	41.6359	middle
csi-miR536-3p_1ss2GC	0	23.9756	10.6743	middle
gma-miR171k-3p_1ss21TC	173.179	23.3219	14.7181	middle
gma-miR393a_L+1	2.6121	22.7805	11.184	middle
gra-miR530b-p5_1ss20TG	64.6115	33.352	23.9288	middle
gra-miR827b_L+1_2ss8TG21GT	41.2876	46.5699	49.3481	middle
lja-miR397-p3_1ss1TA	0	6.66285	0	middle
lja-miR477-5p_L+1_1ss22GA	81.1709	159.486	7.30566	middle
mdm-miR399k_1ss20TA	0	10.1124	1.61847	middle
mdm-miR535a_1ss12GT	1.45751	2.24527	9.43782	middle
mdm-miR535a_R+1	23.9323	52.1588	109.976	middle
mes-miR2950_1ss21AT	25.3448	7.07927	7.23457	middle
mtr-miR156a-p5_2ss14CT18CG	45.0114	70.7046	46.4566	middle
mtr-miR171b	747.075	311.424	377.373	middle
mtr-miR171d	511.432	144.116	69.6332	middle
mtr-miR171e-5p	7.32469	0	0	middle
mtr-miR171g	12.1673	11.8397	2.66772	middle
mtr-miR171g-p5_1ss7AG	331.205	481.109	87.6994	middle
mtr-miR398b	53.419	65.668	34.0701	middle
ppe-miR156i-p3_2ss9TC21AG	0	10.8141	10.0493	middle
ppe-miR399a	9.53118	2.88704	1.99505	middle
ptc-miR166n-p5_1	0	9.56484	6.79217	middle
ptc-miR166n-p5_2	0	9.56484	6.79217	middle
ptc-miR171a-5p_2ss11AC21CT	70.9403	0	0	middle
ptc-miR171f-p5_1ss12TC	27.6918	1.23838	4.14633	middle
ptc-miR477d-5p_L-1R-1_1ss12AG	4.90721	0	0.781193	middle
stu-miR477a-5p_R+1_1ss20TC	40.9914	36.7951	2.18734	middle
vvi-miR159a-p5_1ss17GA	15.6418	0	0	middle
vvi-miR160c-p5	226.903	225.02	235.286	middle
vvi-miR169g-p5	62.1485	101.408	60.2912	middle
vvi-miR171h-p3_2ss8GC19CG	776.32	487.137	573.613	middle
aly-miR172a-p3_2ss19AG21TA	23.9919	17.9437	8.28425	middle
ath-miR156a-5p_L+2R-1	3.62679	0	14.9751	middle
ath-miR159c_2ss1TC21TA	219.417	633.679	177.615	middle
ath-miR164c-5p	450.856	138.035	275.051	middle
ath-miR164c-5p_1ss21GT	153.382	85.1788	119.432	middle
ath-miR166a-3p_L+3	267.935	109.499	247.901	middle
ath-miR166c-p5_1ss18AT	51.3111	13.3732	5.40912	middle
ath-miR168a-5p_R+3	85.813	170.092	123.432	middle
ath-miR319a_1ss21TC	15.0847	1.03198	1.73029	middle
ath-miR319c_L+1R-1	121.024	7.19628	2.49982	middle
gma-miR172b-p5_1ss6GT	16.1895	23.0801	10.3518	middle
gma-miR4995-p3_2ss15GC20TC	0	19.1307	11.2485	middle
gma-miR4995-p5_1ss4AT	0	9.60272	6.86892	middle
gma-miR5033-p5_1ss3AG	132.943	203.068	213.134	middle
gma-miR5368-p3_1ss12CT	33.4589	397.035	410.203	middle
gma-miR5368-p3_1ss3GA	0.809728	62.9232	78.8906	middle
gma-miR5368-p5_1ss1TC	0	10.6	39.84	middle
gma-miR5368-p5_1ss5CA	0.643658	15.8496	14.0954	middle
gma-miR6300_R+1	48.3081	33.0962	22.9458	middle
gma-miR6300_R+5_1	27.4481	28.5548	19.5851	middle
gma-miR6300_R+5_2	27.4481	28.5548	19.5851	middle
gra-miR167a_2ss12TG15AT	15.6478	73.5083	54.6211	middle
gra-miR482d-p5_2ss12CA20CT	22.2563	103.927	206.813	middle
hbr-miR6173_L-1R+1	0	8.04912	1.63563	middle
hbr-miR6173_L-2R+1	1.49129	15.1408	12.5113	middle
hbr-miR6173-p3	0	4.51235	7.79495	middle
hbr-miR6173-p3_1ss2CT	1.28732	71.3209	56.8953	middle
mes-miR156e-p3	60.8296	52.2961	251.661	middle
mes-miR156f-p3	60.8296	52.2961	251.661	middle
mes-miR166i	16.3353	30.1005	26.6797	middle
mes-miR169t-p5_2ss11GT20TC	13.7802	56.0061	21.3526	middle
ath-miR8175_L-2	22.3035	28.7085	22.4365	middle
bra-miR168b-5p_1ss14GA	5.14927	80.3311	5.77356	middle
cas-miR396b_R+1_1ss19CT	1.49129	311.328	225.306	middle
csi-miR827_1ss15AG	0.643658	7.22389	2.69156	middle
lja-miR171d-5p_R+3_1ss9CT	23.8565	0	0	middle
lus-miR162a_1ss21GC	0	5.41356	1.34873	middle
mdm-miR167h_R-1_1ss19CT	1.28732	83.1846	45.0746	middle
mtr-miR5213-5p_R-1	0	11.6122	0	middle
nta-miR168d_2ss14GA21AC	5.14927	80.3311	5.77356	middle
PC-5p-11814_266	13.4627	31.9724	14.7468	middle
PC-5p-3227_888	66.9974	74.2981	32.4508	middle
PC-3p-66577_53	13.1755	0	2.15796	middle
PC-5p-32308_109	20.2639	3.74785	18.2497	middle
PC-5p-7530_402	25.5672	26.0091	122.182	middle
PC-5p-36322_97	0	0	19.0996	middle
PC-5p-13414_237	80.4889	20.5364	22.1017	middle
PC-3p-8308_366	9.96877	23.4359	61.7658	middle
PC-3p-1326_2119	270.805	240.989	524.997	middle
PC-5p-34727_102	18.8457	14.0984	26.348	middle
PC-5p-22279_152	15.6315	28.5185	35.6567	middle
PC-5p-18932_176	25.355	53.9401	49.8999	middle
PC-3p-96835_35	0	13.2647	0	middle
PC-5p-91795_37	2.4459	22.2175	1.34873	middle
PC-3p-8785_349	25.8389	12.1752	24.81	middle
PC-5p-20594_163	38.5111	40.0323	11.9895	middle
PC-5p-17167_191	112.282	106.943	104.298	middle
PC-5p-8978_342	27.556	49.4007	54.7276	middle
PC-3p-9614_321	37.524	43.1294	52.8695	middle
PC-5p-6653_449	75.9295	129.636	108.552	middle
PC-5p-18873_176	53.6134	19.4312	0	middle
PC-5p-26754_129	26.4049	9.26654	8.10838	middle
PC-5p-88379_39	23.9744	0	0.937432	middle
PC-3p-36045_98	0	0	44.1069	middle
PC-5p-23534_145	67.5666	25.8081	27.4467	middle
PC-3p-1749_1614	143.078	115.217	198.95	middle
PC-5p-6995_430	30.5479	19.6445	25.315	middle
PC-3p-7368_409	8.37549	52.1972	87.346	middle
PC-5p-14131_226	142.247	23.9098	38.2952	middle
PC-3p-54572_65	5.00283	7.3801	15.043	middle
PC-5p-4661_628	78.8484	29.674	102.008	middle
PC-3p-176246_16	0	11.3807	0	middle
PC-5p-13468_236	33.3417	73.5453	0	middle
PC-3p-9348_330	64.8056	101.605	59.6778	middle
PC-3p-5891_502	110.267	66.8676	93.9774	middle
PC-5p-22716_150	27.3964	10.9949	16.2476	middle
PC-5p-13538_235	42.8344	48.7245	29.8306	middle
PC-3p-12372_254	64.7733	72.3981	84.686	middle
PC-3p-54258_66	0	6.22461	16.2182	middle
PC-5p-14553_220	45.1171	30.4886	16.2158	middle
PC-5p-8200_370	177.126	37.927	37.3247	middle
PC-5p-13313_239	86.0744	0	3.72035	middle
PC-3p-24897_138	36.3122	14.4536	14.0859	middle
PC-5p-24583_139	13.7634	11.82	8.55777	middle
PC-3p-1772_1596	28.4481	69.557	193.822	middle
PC-5p-1615_1742	57.5598	132.019	315.812	middle
PC-5p-4978_591	37.1923	41.6114	37.5693	middle
PC-3p-53483_67	5.06612	21.8397	15.6552	middle
PC-3p-30900_114	16.4122	24.4454	18.0052	middle
PC-5p-2824_1014	142.611	195.299	189.028	middle
PC-5p-3254_882	253.238	26.8801	0	middle
PC-5p-15157_212	23.9861	16.5737	34.9364	middle
PC-3p-19706_169	27.1421	26.1772	23.1989	middle
PC-3p-61186_58	4.6514	3.18849	14.6485	middle
PC-5p-39774_89	26.7892	11.53	6.94393	middle
PC-5p-16805_194	41.9858	15.92	30.2761	middle
PC-3p-7813_388	126.783	69.8606	79.8552	middle
PC-5p-4885_602	168.073	68.5306	95.2316	middle
PC-5p-10514_295	12.8295	24.0061	19.6685	middle
PC-3p-5652_520	109.787	49.274	28.5831	middle
PC-3p-30522_115	18.5383	17.9053	20.3316	middle
PC-5p-38103_93	12.029	24.5681	28.0729	middle
PC-3p-17906_184	56.3664	13.176	31.7296	middle
PC-5p-472_5738	744.824	614.737	851.089	middle
PC-5p-23273_146	28.8315	11.3901	14.0579	middle
PC-3p-15153_212	55.3514	11.3129	6.75965	middle
PC-5p-1147_2442	605.353	309.784	545.246	middle
PC-3p-4925_597	38.2083	73.9771	94.6764	middle
PC-5p-64792_55	3.00464	14.145	5.51889	middle
PC-5p-10944_285	157.905	46.7179	64.1185	middle
PC-5p-95738_35	0	0	10.8878	middle
PC-5p-10229_302	57.993	45.4125	34.6548	middle
PC-3p-24019_142	39.8354	15.2363	16.7335	middle
PC-5p-25817_133	11.7332	17.06	20.0937	middle
PC-5p-75991_46	16.7989	5.5746	0	middle
PC-3p-20868_161	44.3944	3.02068	7.77649	middle
PC-3p-6170_480	28.0499	33.5839	26.9177	middle
PC-5p-14674_218	29.9929	70.0376	58.0616	middle
PC-5p-50019_71	0	0	12.8427	middle
PC-3p-12669_249	24.8219	8.1576	9.12404	middle
PC-5p-26328_131	13.426	20.9455	14.0663	middle
PC-3p-27042_128	30.6815	14.1057	8.58832	middle
PC-5p-9438_327	43.793	49.2573	54.5064	middle
PC-3p-35233_100	1.83958	8.98759	19.9829	middle
PC-5p-85775_40	0	10.7556	0	middle
PC-3p-18752_177	39.6105	15.8086	40.9721	middle
PC-3p-15212_212	62.5827	29.2452	20.727	middle
PC-3p-75910_46	12.6688	2.88955	0	middle
PC-3p-7925_383	105.057	102.517	28.3635	middle
PC-5p-19559_171	30.9866	13.5152	15.8765	middle
PC-5p-2894_986	157.368	300.01	14.0762	middle
PC-3p-5553_530	33.5422	29.1136	104.727	middle
PC-5p-80675_43	2.31082	12.6984	6.5798	middle
PC-5p-31016_113	5.13267	12.3816	15.4861	middle
PC-3p-45640_78	13.5272	13.1833	9.61271	middle
PC-5p-53423_67	7.25826	7.36878	0	middle
PC-3p-39413_90	22.6671	4.90334	1.92254	middle
PC-5p-17819_185	28.4282	27.7483	11.6837	middle
PC-5p-1087_2591	94.1077	142.339	217.384	middle
PC-3p-2136_1327	439.175	220.545	281.81	middle
PC-3p-3814_760	194.548	437.226	317.794	middle
PC-3p-5216_565	237.963	173.682	141.744	middle
PC-3p-13200_240	13.9229	15.248	28.9944	middle
PC-5p-4510_647	112.356	45.0652	69.065	middle
PC-3p-2652_1075	292.244	30.4188	27.6691	middle
PC-5p-1440_1958	90.4181	172.323	127.315	middle
PC-3p-21982_154	21.946	11.1746	25.1224	middle
PC-5p-32895_107	25.9959	8.5683	19.4344	middle
PC-5p-14588_219	15.0047	35.2848	37.5895	middle
PC-3p-20123_166	24.2284	26.8163	37.0223	middle
PC-3p-61388_58	29.7437	9.65235	16.3916	middle
PC-5p-31402_112	13.6129	6.65789	1.88822	middle
PC-5p-32560_108	13.6158	33.9422	24.4922	middle
PC-5p-970_2935	398.823	322.082	119.192	middle
PC-5p-9845_313	19.4601	27.5715	20.505	middle
PC-5p-5520_533	123.448	36.1047	28.9357	middle
PC-5p-32036_110	29.586	41.2475	31.0556	middle
PC-3p-21141_159	29.7023	3.49714	8.69307	middle
PC-5p-53116_67	11.1367	2.69406	6.48688	middle
PC-3p-3102_920	86.8505	126.598	188.507	middle
PC-3p-6948_432	23.6994	83.2479	58.0818	middle
PC-3p-7109_423	54.1518	16.1445	29.4962	middle
PC-3p-3829_757	109.757	216.429	280.649	middle
PC-5p-49292_72	58.1953	2.71922	0	middle
PC-5p-502_5477	691.153	594.729	700.14	middle
PC-5p-4218_688	74.5919	113.997	109.978	middle
PC-5p-3686_786	27.4646	154.332	62.3898	middle
PC-5p-35410_100	2.64519	9.42366	24.6139	middle
PC-5p-10959_285	15.1433	11.0093	33.4615	middle
PC-5p-8219_369	53.5922	35.2325	47.724	middle
PC-3p-9042_340	11.6719	24.4215	33.9841	middle
PC-5p-1632_1727	374.032	333.847	17.1532	middle
PC-3p-45550_78	35.2126	2.68505	3.74973	middle
PC-5p-4835_606	150.783	25.0219	34.6591	middle
PC-3p-9298_331	20.7041	29.2426	30.3255	middle
PC-5p-10108_306	17.3622	20.3885	20.4747	middle
PC-3p-11608_270	85.3831	37.9481	21.5462	middle
PC-3p-88416_39	18.3146	9.70218	2.30705	middle
PC-5p-6938_433	57.431	24.9803	5.76016	middle
PC-3p-100252_33	15.5825	1.67815	1.34873	middle
PC-5p-18584_178	25.4437	16.4783	20.0459	middle
PC-5p-20905_161	12.8213	13.4075	32.6602	middle
PC-3p-97858_34	14.2158	4.09592	5.96872	middle
PC-5p-2122_1341	264.392	128.042	174.473	middle
PC-5p-31840_110	44.696	35.6846	34.5963	middle
PC-5p-12828_246	18.6116	16.9036	52.2395	middle
PC-5p-7958_381	12.0646	31.0383	38.4972	middle
PC-5p-2491_1145	80.5087	36.69	93.7231	middle
PC-3p-7582_399	23.2439	59.586	57.6005	middle
PC-5p-75735_46	15.0861	2.68505	4.74324	middle
PC-5p-6855_437	52.3408	72.2499	78.962	middle
PC-3p-23473_145	48.9467	64.2617	65.3163	middle
PC-3p-48995_73	0	4.07775	22.7718	middle
PC-3p-48926_73	1.94335	12.7362	12.9336	middle
PC-5p-6935_433	31.7534	48.6028	76.3007	middle
PC-5p-6081_487	20.1582	25.8171	41.4255	middle
PC-3p-87830_39	12.4287	7.06628	0	middle
PC-5p-24868_138	27.9356	11.1586	10.0786	middle
PC-3p-51433_69	13.1989	5.08464	5.90769	middle
PC-5p-1575_1781	200.669	314.242	269.403	middle
PC-3p-35964_98	16.3375	14.9152	12.0121	middle
PC-5p-45981_77	13.3665	32.953	23.217	middle
PC-3p-18887_176	2.39185	31.143	24.7299	middle
PC-5p-1242_2263	19.2542	288.064	163.831	middle
PC-5p-11156_280	96.2659	17.8551	63.2313	middle
PC-5p-2615_1088	33.4991	97.1712	102.818	middle
PC-3p-26020_132	15.8836	6.12823	17.1587	middle
PC-5p-66739_53	11.5571	8.27264	0	middle
PC-5p-63271_56	8.42386	3.90735	10.7455	middle
PC-3p-1019_2784	635.23	390.917	537.565	middle
PC-5p-5646_521	81.7461	17.7651	2.12992	middle
PC-5p-32232_109	13.8197	7.52932	4.10988	middle
PC-5p-66347_53	6.96937	3.66419	16.7188	middle
PC-3p-59728_60	4.62165	5.51924	10.9196	middle
PC-5p-27341_126	26.217	17.0186	37.5519	middle
PC-5p-3148_909	72.0545	35.4451	52.4682	middle
PC-3p-3735_776	39.3309	149.39	327.347	middle
PC-5p-142455_21	1.3893	2.27036	14.622	middle
PC-5p-4402_660	13.1377	79.5431	46.5872	middle
PC-3p-81153_43	1.28732	0	14.4498	middle
PC-3p-1236_2269	394.981	71.596	92.252	middle
