# Supplementary material for: Integrative analysis of small RNA and degradome sequencing reveals the role of miRNAs in monoterpene biosynthesis in linalool-type Cinnamomum camphora
Source: BMC Plant Biol. 2025 Nov 11;25:1536. doi: 10.1186/s12870-025-07588-2 (PMC12606813; doi:10.1186/s12870-025-07588-2)
Supplement: Supplementary file 2 — Additional File 2: Table S1. RT-qPCR primers of miRNAs. Additional file 7: Table S2. sRNA deep sequencing profiles of the nine simples of C.camphora. Additional file 8: Table S3. Sequence of mature and pre-miRNA. Additional file 9: Table S4. Predicted miRNAs and hairpains in each sample. Additional file 10: Table S5. Conservation profile of the identified miRNAs. Additional file 11: Table S6. Conservation of the identified miRNA with other species. Additional file 12: Table S7. The expression profile of miRNA. Additional file 13: Table S8. Differentially expressed miRNAs in the H_MAR, H_MAY, and L_MAY. Additional file 14: Table S9. Target genes of miRNA Identification and Expression. [file 12870_2025_7588_MOESM2_ESM.zip › Table S8.xlsx]

## Sheet: Sheet1
Table S8 Differentially expressed miRNAs in the H_MAR, H_MAY and L_MAY
H_MAY VS. L_MAY		H_MAR VS. H_MAY
ptc-miR156g_L-1	down	bra-miR156a-5p	up
aly-miR172a-5p_L+1R-1_2ss4GA8TC	down	gma-MIR5368-p5_1ss1TC	up
aly-miR172b-5p_L+1R-1_1ss3CT	down	ppe-miR156f_L+1	up
ath-miR167d_1ss22GA	up	ptc-miR156g	up
ath-miR168a-3p_1ss16CG	down	aly-miR172a-5p_1ss3GA	down
ath-miR168a-3p_L+2_2ss9TG18CG	down	aly-miR172b-5p_2ss2CT7CT	down
ath-miR319c_R-1	down	aqc-MIR535-p3_2ss9TC20TC	up
ath-miR390a-5p	up	ath-miR157a-5p_R+1	up
ath-miR827_2ss9CT21TA	down	ath-miR159c_1ss21TC	up
csi-miR536-3p_1ss2GC	up	ath-miR160a-5p	down
gma-miR160a-3p_2ss5AG6TC	down	ath-miR162a-3p_1ss20AG	up
lja-miR477-5p_L+1_1ss22GA	up	ath-miR162a-3p_2ss20AG21GC	up
mdm-miR535a_1ss21CG	down	ath-miR164a	up
mdm-miR535a_1ss21CT	down	ath-miR166a-3p	up
mtr-miR171g	up	ath-miR166a-3p_1ss18CT	up
mtr-MIR171g-p5_1ss7AG	up	ath-miR166a-3p_1ss20CT	down
mtr-miR398b	up	ath-miR166a-3p_L+2R-2	up
ath-miR156a-5p_L+1R-1	down	ath-miR166a-3p_R-1	up
ath-miR156a-5p_L+2R-1	down	ath-miR167a-5p_1ss21AC	up
ath-miR159c_2ss1TC21TA	up	ath-miR167d_1ss22GA	up
ath-miR164c-5p	down	ath-miR167d_R-1_1ss14AG	up
ath-miR166a-3p_L+3	down	ath-miR168a-5p	up
ath-miR858a_1ss1TC	down	ath-miR168a-5p_R+1	up
ath-miR858a_L-1R+1	down	ath-miR169b-5p_L+2R-2	up
ath-miR858b	down	ath-miR169h_R-1_1ss9GA	down
mes-MIR156e-p3	down	ath-miR171b-3p_1ss21GT	down
mes-MIR156f-p3	down	ath-miR171b-3p_R-1	down
aly-miR157a-5p_R+2	up	ath-miR390a-3p_1ss20CT	down
ath-miR159c_R+1_1ss20CT	up	ath-miR390a-5p	down
PC-5p-3227_888	up	ath-miR395a	up
PC-5p-7530_402	down	ath-miR396a-3p_1ss21GA	up
PC-5p-36322_97	down	ath-miR396a-5p	up
PC-3p-1326_2119	down	ath-miR396b-3p_1ss2CT	down
PC-3p-96835_35	up	ath-miR396b-5p	up
PC-5p-91795_37	up	ath-miR396b-5p_1ss7AG	up
PC-5p-20594_163	up	cme-MIR393c-p3_1ss15AT	up
PC-3p-36045_98	down	csi-miR536-3p_1ss2GC	up
PC-3p-1749_1614	down	gma-miR393a_L+1R-1	up
PC-3p-7368_409	down	mdm-miR535a	up
PC-5p-4661_628	down	mdm-miR535a_1ss21CG	up
PC-5p-13538_235	up	mdm-miR535a_1ss21CT	up
PC-3p-1772_1596	down	mdm-miR535a_R+1	up
PC-5p-1615_1742	down	mtr-miR171d	down
PC-5p-15157_212	down	mtr-miR396a-5p_1ss7AG	up
PC-3p-5652_520	up	ppe-miR399a	down
PC-3p-539_5125	up	ptc-miR171a-5p_2ss11AC21CT	down
PC-5p-166_14905	up	ptc-MIR171f-p5_1ss12TC	down
PC-5p-472_5738	down	vvi-MIR171h-p3_2ss8GC19CG	down
PC-5p-1147_2442	down	ath-miR156a-5p_L+2R-1	down
PC-5p-95738_35	down	ath-miR159a_R-1_1ss20TC	up
PC-5p-50019_71	down	ath-miR159c_1ss21TG	up
PC-5p-85775_40	up	ath-miR164c-5p	down
PC-3p-7925_383	up	ath-miR166a-3p_1ss21CT	up
PC-5p-2894_986	up	ath-miR166a-3p_L+3	down
PC-3p-5553_530	down	ath-miR858a_L-1R+1	up
PC-5p-53423_67	up	ath-miR858b	up
PC-5p-17819_185	up	cca-MIR164-p3_2ss12CA20AC	down
PC-3p-506_5434	up	gma-MIR5033-p5_1ss3AG	up
PC-3p-13200_240	down	gma-MIR5368-p3_1ss12CT	up
PC-5p-361_7338	down	gma-MIR5368-p3_1ss16CT_1	up
PC-5p-970_2935	up	gma-MIR5368-p3_1ss16CT_2	up
PC-3p-6948_432	up	gma-MIR5368-p3_1ss3GA	up
PC-3p-7109_423	down	gma-MIR5368-p5_1ss16CT	up
PC-5p-3686_786	up	gma-MIR5368-p5_2ss2AT19CA	up
PC-5p-10959_285	down	gra-MIR482d-p5_2ss12CA20CT	up
PC-5p-1632_1727	up	mes-miR166i	up
PC-3p-11608_270	up	mes-MIR169t-p5_2ss11GT20TC	up
PC-5p-6938_433	up	aly-miR157a-5p_R+2	up
PC-5p-12828_246	down	ath-miR159c_R+1_1ss20CT	up
PC-5p-2491_1145	down	cas-miR396b_R+1_1ss19CT	up
PC-3p-48995_73	down	lja-miR171d-5p_R+3_1ss9CT	down
PC-3p-87830_39	up	mdm-miR167h_R-1_1ss19CT	up
PC-5p-11156_280	down	PC-3p-66577_53	down
PC-5p-39_65972	up	PC-5p-13414_237	down
PC-5p-66347_53	down	PC-5p-18932_176	up
PC-3p-547_5086	down	PC-3p-96835_35	up
PC-3p-3735_776	down	PC-5p-91795_37	up
		PC-3p-8785_349	down
		PC-5p-18873_176	down
		PC-5p-88379_39	down
		PC-5p-23534_145	down
		PC-3p-7368_409	up
		PC-5p-14131_226	down
		PC-5p-4661_628	down
		PC-3p-92_25039	down
		PC-5p-8200_370	down
		PC-5p-13313_239	down
		PC-3p-24897_138	down
		PC-3p-1772_1596	up
		PC-5p-1615_1742	up
		PC-5p-2824_1014	up
		PC-5p-3254_882	down
		PC-5p-16805_194	down
		PC-5p-4885_602	down
		PC-3p-5652_520	down
		PC-3p-539_5125	up
		PC-3p-17906_184	down
		PC-5p-23273_146	down
		PC-3p-15153_212	down
		PC-5p-1147_2442	down
		PC-3p-216_11586	down
		PC-5p-455_5880	down
		PC-3p-4925_597	up
		PC-5p-64792_55	up
		PC-5p-10944_285	down
		PC-5p-25817_133	up
		PC-3p-20868_161	down
		PC-3p-12669_249	down
		PC-3p-27042_128	down
		PC-3p-35233_100	up
		PC-5p-85775_40	up
		PC-3p-18752_177	down
		PC-3p-15212_212	down
		PC-5p-19559_171	down
		PC-5p-2894_986	up
		PC-5p-80675_43	up
		PC-3p-39413_90	down
		PC-3p-506_5434	up
		PC-3p-2136_1327	down
		PC-3p-3814_760	up
		PC-5p-4510_647	down
		PC-3p-2652_1075	down
		PC-5p-1440_1958	up
		PC-3p-21982_154	down
		PC-5p-32895_107	down
		PC-5p-14588_219	up
		PC-3p-61388_58	down
		PC-5p-31402_112	down
		PC-5p-361_7338	down
		PC-5p-970_2935	down
		PC-5p-5520_533	down
		PC-3p-21141_159	down
		PC-5p-53116_67	down
		PC-3p-3102_920	up
		PC-3p-6948_432	up
		PC-3p-7109_423	down
		PC-3p-3829_757	up
		PC-3p-3080_927	down
		PC-5p-49292_72	down
		PC-5p-3686_786	up
		PC-5p-8219_369	down
		PC-3p-9042_340	up
		PC-3p-45550_78	down
		PC-5p-4835_606	down
		PC-5p-321_8178	up
		PC-3p-11608_270	down
		PC-5p-6938_433	down
		PC-3p-100252_33	down
		PC-3p-97858_34	down
		PC-5p-2122_1341	down
		PC-3p-71_35892	up
		PC-5p-7958_381	up
		PC-5p-2491_1145	down
		PC-3p-7582_399	up
		PC-3p-48926_73	up
		PC-5p-24868_138	down
		PC-5p-1575_1781	up
		PC-5p-45981_77	up
		PC-5p-1242_2263	up
		PC-5p-11156_280	down
		PC-5p-2615_1088	up
		PC-5p-63271_56	down
		PC-3p-1019_2784	down
		PC-5p-5646_521	down
		PC-5p-39_65972	down
		PC-5p-3148_909	down
		PC-3p-547_5086	down
		PC-5p-7_427519	up
		PC-5p-4402_660	up
		PC-3p-1236_2269	down
