# Supplementary material for: Integrative analysis of small RNA and degradome sequencing reveals the role of miRNAs in monoterpene biosynthesis in linalool-type Cinnamomum camphora
Source: BMC Plant Biol. 2025 Nov 11;25:1536. doi: 10.1186/s12870-025-07588-2 (PMC12606813; doi:10.1186/s12870-025-07588-2)
Supplement: Supplementary file 2 — Additional File 2: Table S1. RT-qPCR primers of miRNAs. Additional file 7: Table S2. sRNA deep sequencing profiles of the nine simples of C.camphora. Additional file 8: Table S3. Sequence of mature and pre-miRNA. Additional file 9: Table S4. Predicted miRNAs and hairpains in each sample. Additional file 10: Table S5. Conservation profile of the identified miRNAs. Additional file 11: Table S6. Conservation of the identified miRNA with other species. Additional file 12: Table S7. The expression profile of miRNA. Additional file 13: Table S8. Differentially expressed miRNAs in the H_MAR, H_MAY, and L_MAY. Additional file 14: Table S9. Target genes of miRNA Identification and Expression. [file 12870_2025_7588_MOESM2_ESM.zip › Table S9.xlsx]

## Sheet: Sheet1
Table S9 Target genes of miRNA Identification and Expression
Query	GnenID	Description	GO	KEGG	TStart	TStop	TSlice	MFEratio	AllenScore	Structure	Sequence	DegradomeRawReads	DegradomeNormReads	DegradomeCategory	DegradomePval
aly-miR157a-5p_R+2	Cca.gene38572	microsomal glutathione S-transferase 3 [Cinnamomum micranthum f. kanehirae]	GO:0004364(glutathione transferase activity);GO:0004602(glutathione peroxidase activity);GO:0005635(nuclear envelope);GO:0005783(endoplasmic reticulum)	ko00480(Glutathione metabolism)	603	625	616	0.68299	5.5	(((((..((((((((((((((((&))))))))))))))))..)))))	AAGUGAACUUUGUCUUUUGUCGA&UUGACAGAAGAUAGAGAGCACUU	1	113.559	4	0.45547
aly-miR157a-5p_R+2	Cca.gene9662	PREDICTED: squamosa promoter-binding-like protein 3 isoform X2 [Nelumbo nucifera]	GO:0003677(DNA binding);GO:0003700(DNA binding transcription factor activity);GO:0005634(nucleus);GO:0006351(transcription, DNA-templated);GO:0006355(regulation of transcription, DNA-templated);GO:0043565(sequence-specific DNA binding);GO:0044212(transcription regulatory region DNA binding);GO:0046872(metal ion binding);GO:0048510(regulation of timing of transition from vegetative to reproductive…	NA	1077	1099	1090	0.873711	4	..(((((((((.(((((((((((&))))))))))).)))))))))..	GCGUGCUCUCUCUCUUCUGUCAA&UUGACAGAAGAUAGAGAGCACUU	3	340.677	2	0.0181652
aly-miR157a-5p_R+2	Cca.gene5634	squamosa promoter-binding-like protein 13A isoform X1 [Cinnamomum micranthum f. kanehirae]	GO:0003677(DNA binding);GO:0003700(DNA binding transcription factor activity);GO:0005515(protein binding);GO:0005634(nucleus);GO:0006351(transcription, DNA-templated);GO:0006355(regulation of transcription, DNA-templated);GO:0010468(regulation of gene expression);GO:0042742(defense response to bacterium);GO:0046872(metal ion binding)	NA	1624	1646	1637	0.868557	4	..(((((((((.(((((((((((&))))))))))).)))))))))..	UUGUGCUCUCUCUCUUCUGUCAA&UUGACAGAAGAUAGAGAGCACUU	2	227.118	2	0.0360003
aly-miR157a-5p_R+2	Cca.gene16950	squamosa promoter-binding-like protein 16 [Cinnamomum micranthum f. kanehirae]	GO:0003677(DNA binding);GO:0003700(DNA binding transcription factor activity);GO:0005634(nucleus);GO:0006355(regulation of transcription, DNA-templated);GO:0048653(anther development)	NA	1346	1368	1359	0.850515	5	..(((((((((.((((((((((.&.)))))))))).)))))))))..	AUGUGCUCUCUCUCUUCUGUCAU&UUGACAGAAGAUAGAGAGCACUU	1	113.559	4	0.241405
aly-miR157a-5p_R+2	Cca.gene124	squamosa promoter-binding-like protein 17 [Cinnamomum micranthum f. kanehirae]	GO:0003677(DNA binding);GO:0003700(DNA binding transcription factor activity);GO:0005634(nucleus);GO:0005737(cytoplasm);GO:0006351(transcription, DNA-templated);GO:0006355(regulation of transcription, DNA-templated);GO:0010228(vegetative to reproductive phase transition of meristem);GO:0046872(metal ion binding);GO:0048366(leaf development);GO:0048653(anther development);GO:2000025(regulation of …	NA	822	844	835	0.850515	5	..(((((((((.((((((((((.&.)))))))))).)))))))))..	UUGUGCUCUCUCUCUUCUGUCAU&UUGACAGAAGAUAGAGAGCACUU	3	340.677	2	0.120433
aly-miR157a-5p_R+2	Cca.gene38630	squamosa promoter-binding-like protein 6 isoform X1 [Cinnamomum micranthum f. kanehirae]	GO:0003677(DNA binding);GO:0003700(DNA binding transcription factor activity);GO:0005515(protein binding);GO:0005634(nucleus);GO:0006351(transcription, DNA-templated);GO:0006355(regulation of transcription, DNA-templated);GO:0010468(regulation of gene expression);GO:0042742(defense response to bacterium);GO:0046872(metal ion binding)	NA	1225	1247	1238	0.868557	4	..(((((((((.(((((((((((&))))))))))).)))))))))..	UUGUGCUCUCUCUCUUCUGUCAA&UUGACAGAAGAUAGAGAGCACUU	12	1362.71	0	0.000891414
aly-miR172b-5p_2ss2CT7CT	Cca.gene15086	DEAD-box ATP-dependent RNA helicase 22 isoform X3 [Cinnamomum micranthum f. kanehirae]	GO:0004004(ATP-dependent RNA helicase activity);GO:0010501(RNA secondary structure unwinding)	ko03040(Spliceosome)	1122	1141	1132	0.669617	6	.(((((.-((((((((((((.&.))))))))))))..))))).	GGUGAAG-UUGGUGAUGCUGA&GUAGCAUCAUCAAGAUUCACA	8	908.471	2	0.866884
aly-miR172b-5p_2ss2CT7CT	Cca.gene13887	DNA mismatch repair protein MutS [Cinnamomum micranthum f. kanehirae]	GO:0000228(nuclear chromosome);GO:0000400(four-way junction DNA binding);GO:0000710(meiotic mismatch repair);GO:0003684(damaged DNA binding);GO:0007131(reciprocal meiotic recombination);GO:0009411(response to UV);GO:0032137(guanine/thymine mispair binding);GO:0032138(single base insertion or deletion binding);GO:0032301(MutSalpha complex);GO:0043570(maintenance of DNA repeat elements);GO:0045910(…	ko03430(Mismatch repair)	991	1010	1001	0.737463	3	((((((.-(((((((((((((&)))))))))))))..))))))	UGUGGAA-UUGAUGAUGCUAU&GUAGCAUCAUCAAGAUUCACA	2	227.118	2	0.34403
aly-miR172b-5p_2ss2CT7CT	Cca.gene37868	heterogeneous nuclear ribonucleoprotein 1-like protein [Cinnamomum micranthum f. kanehirae]	GO:0003723(RNA binding);GO:0003729(mRNA binding);GO:0005634(nucleus);GO:0005681(spliceosomal complex);GO:0005829(cytosol);GO:0006397(mRNA processing);GO:0008380(RNA splicing);GO:0010228(vegetative to reproductive phase transition of meristem);GO:0051028(mRNA transport);GO:1901000(regulation of response to salt stress);GO:2000070(regulation of response to water deprivation)	ko03015(mRNA surveillance pathway)	976	995	986	0.651917	6.5	.((((((.-(((((((((((.&.)))))))))))..)))))).	GGUGGAUA-UGGUGGUGCUAA&GUAGCAUCAUCAAGAUUCACA	5	567.795	2	0.943761
aly-miR172b-5p_2ss2CT7CT	Cca.gene244	Peptidase M41 [Macleaya cordata]	GO:0004176(ATP-dependent peptidase activity);GO:0005739(mitochondrion);GO:0006508(proteolysis);GO:0008237(metallopeptidase activity);GO:0009535(chloroplast thylakoid membrane);GO:0009941(chloroplast envelope);GO:0010027(thylakoid membrane organization);GO:0010205(photoinhibition);GO:0010206(photosystem II repair);GO:0010304(PSII associated light-harvesting complex II catabolic process)	NA	891	911	902	0.764012	4.5	.((((.(((((((((((((((&))))))))))))))).)))).	AGUGACUUUUGAUGAUGUUGC&GUAGCAUCAUCAAGAUUCACA	17	1930.5	2	0.19747
aly-miR172b-5p_2ss2CT7CT	Cca.gene6091	PREDICTED: protein NLRC3 [Elaeis guineensis]	GO:0005739(mitochondrion);GO:0009507(chloroplast);GO:0009536(plastid);GO:0009793(embryo development ending in seed dormancy);GO:0009941(chloroplast envelope)	ko03440(Homologous recombination)	1161	1180	1171	0.660767	7	.(((.-((((((((.((((((&)))))).))))))))..))).	GGUGC-UCUUGGUGCUGCUGC&GUAGCAUCAUCAAGAUUCACA	1	113.559	4	0.97245
aly-miR172b-5p_2ss2CT7CT	Cca.gene35065	Zinc finger, PHD-type [Cinnamomum micranthum f. kanehirae]	GO:0005634(nucleus);GO:0046872(metal ion binding)	NA	1099	1118	1109	0.657817	6	.((((..-((((((((((((.&.))))))))))))...)))).	AGUGAUA-UUGAUGAUGCUGU&GUAGCAUCAUCAAGAUUCACA	2	227.118	3	0.602714
aqc-MIR535-p3_1ss21TC	Cca.gene10788	AMP-dependent synthetase/ligase [Cinnamomum micranthum f. kanehirae]	GO:0004467(long-chain fatty acid-CoA ligase activity);GO:0005524(ATP binding);GO:0005634(nucleus);GO:0005794(Golgi apparatus);GO:0005829(cytosol);GO:0005886(plasma membrane);GO:0006631(fatty acid metabolic process);GO:0006633(fatty acid biosynthetic process);GO:0102391(decanoate-CoA ligase activity)	ko00061(Fatty acid biosynthesis);ko00071(Fatty acid degradation);ko04146(Peroxisome)	1512	1533	1523	0.719577	5.5	((((((((.(((.(((((((((&)))))))))-))).))))))))	GUGGCAACCAGAUGGAAGCAUG&CGUGCUUUC-UCUCGUUGUCAC	1	113.559	4	0.792959
aqc-MIR535-p3_1ss21TC	Cca.gene22525	Glycosyl transferase [Cinnamomum micranthum f. kanehirae]	GO:0005739(mitochondrion);GO:0006869(lipid transport);GO:0009507(chloroplast);GO:0009707(chloroplast outer membrane);GO:0009809(lignin biosynthetic process);GO:0009867(jasmonic acid mediated signaling pathway);GO:0016757(transferase activity, transferring glycosyl groups);GO:0019375(galactolipid biosynthetic process);GO:0031408(oxylipin biosynthetic process);GO:0035250(UDP-galactosyltransferase a…	ko00561(Glycerolipid metabolism)	1525	1546	1537	0.753968	7	((((((((.((((((((((.((&)).))))))))))-))))))))	GUGGCAGCUGAGAGGGAGCUUG&CGUGCUUUCUCUC-GUUGUCAC	3	340.677	2	0.26776
aqc-MIR535-p3_1ss21TC	Cca.gene24670	hypothetical protein CKAN_02085300 [Cinnamomum micranthum f. kanehirae]	GO:0000149(SNARE binding);GO:0000323(lytic vacuole);GO:0005768(endosome);GO:0035493(SNARE complex assembly);GO:0060627(regulation of vesicle-mediated transport)	NA	104	126	117	0.695767	7	..((((..(((((((((((((.(&).)))))))))))))--))))..	ACGACAGAACGAGAGAAAGCGAG&CGUGCUUUCUCUCGU--UGUCAC	1	113.559	4	0.93861
aqc-MIR535-p3_1ss21TC	Cca.gene24816	O-glucosyltransferase rumi-like protein [Cinnamomum micranthum f. kanehirae]	GO:0006664(glycolipid metabolic process);GO:0012505(endomembrane system);GO:0046527(glucosyltransferase activity)	ko00514(Other types of O-glycan biosynthesis)	1425	1446	1437	0.706349	7	.(((((((..(((((((((((.&.)))))))))))-.))))))).	AUGACAACAAGGAGAAGGCACA&CGUGCUUUCUCU-CGUUGUCAC	5	567.795	2	0.789492
aqc-MIR535-p3_1ss21TC	Cca.gene5452	protein COFACTOR ASSEMBLY OF COMPLEX C SUBUNIT B CCB1, chloroplastic [Cinnamomum micranthum f. kanehirae]	GO:0003674(molecular_function);GO:0009507(chloroplast);GO:0009535(chloroplast thylakoid membrane);GO:0010190(cytochrome b6f complex assembly);GO:0016021(integral component of membrane)	NA	462	483	474	0.677249	7	.((((((((((.(((((((.(.&.).)))))))-)))))))))).	UUGGCGACGAGAAGAAAGCUCC&CGUGCUUUCU-CUCGUUGUCAC	15	1703.38	2	0.949619
aqc-MIR535-p3_1ss21TC	Cca.gene39957	putative carotenoid cleavage dioxygenase 4, chloroplastic [Cinnamomum micranthum f. kanehirae]	GO:0005515(protein binding);GO:0009507(chloroplast);GO:0010287(plastoglobule);GO:0016702(oxidoreductase activity, acting on single donors with incorporation of molecular oxygen, incorporation of two atoms of oxygen);GO:0046872(metal ion binding);GO:0055114(oxidation-reduction process)	ko00906(Carotenoid biosynthesis)	1782	1803	1794	0.743386	6	(((.((((((((((((((.(((&))).))))))))))))))-)))	GUGCAUGACGAGGGAAGGGACG&CGUGCUUUCUCUCGUUGU-CAC	1	113.559	4	0.57535
aqc-MIR535-p3_1ss21TC	Cca.gene9368	putative endopeptidase p60 isoform X2 [Cinnamomum micranthum f. kanehirae]	GO:0000027(ribosomal large subunit assembly);GO:0003735(structural constituent of ribosome);GO:0006412(translation);GO:0022625(cytosolic large ribosomal subunit)	ko03010(Ribosome)	107	128	118	0.698413	6.5	((((.((.(((((((((.((((&))))-))))))))).)).))))	GUGAGAGAGAGAGAGAGUCAUG&CGUG-CUUUCUCUCGUUGUCAC	2	227.118	3	0.486783
aqc-MIR535-p3_1ss21TC	Cca.gene15910	rhodanese-like domain-containing protein 10 isoform X1 [Cinnamomum micranthum f. kanehirae]	GO:0003674(molecular_function);GO:0008150(biological_process);GO:0009409(response to cold);GO:0009507(chloroplast);GO:0009534(chloroplast thylakoid);GO:0009941(chloroplast envelope);GO:0016021(integral component of membrane)	NA	277	297	288	0.653439	7	((((.((.((((((((((.((&)).)))))))))).)).))))	GUGGGAGAGGGAGAAGGCUCG&CGUGCUUUCUCUCGUUGUCAC	1	113.559	4	0.999079
aqc-MIR535-p3_1ss21TC	Cca.gene20868	Tetratricopeptide TPR-1 [Cinnamomum micranthum f. kanehirae]	GO:0005515(protein binding);GO:0005634(nucleus);GO:0009693(ethylene biosynthetic process);GO:0009873(ethylene-activated signaling pathway);GO:0010182(sugar mediated signaling pathway);GO:0010364(regulation of ethylene biosynthetic process);GO:0016036(cellular response to phosphate starvation);GO:0016567(protein ubiquitination);GO:0017145(stem cell division);GO:0030674(protein binding, bridging);G…	NA	1198	1218	1208	0.68254	7	(((((((((-(((((((.((((&))))-))))))).)))))))))	GUGGCAAUG-GAGGAAGACAUG&CGUG-CUUUCUCUCGUUGUCAC	2	227.118	2	0.927306
aqc-MIR535-p3_1ss21TC	Cca.gene14014	thioredoxin H2-like protein [Cinnamomum micranthum f. kanehirae]	GO:0000103(sulfate assimilation);GO:0005829(cytosol);GO:0005886(plasma membrane);GO:0006457(protein folding);GO:0015035(protein disulfide oxidoreductase activity);GO:0016671(oxidoreductase activity, acting on a sulfur group of donors, disulfide as acceptor);GO:0034599(cellular response to oxidative stress);GO:0045454(cell redox homeostasis);GO:0055114(oxidation-reduction process)	NA	90	110	101	0.685185	6.5	((((.(((((((((((.(((.&.))).))))))))))).))))	GUGAGGACGAGAGAGAUCAUC&CGUGCUUUCUCUCGUUGUCAC	9	1022.03	2	0.907743
aqc-MIR535-p3_1ss21TC	Cca.gene24171	TRAF-like family protein [Cinnamomum micranthum f. kanehirae]	GO:0000151(ubiquitin ligase complex);GO:0004842(ubiquitin-protein transferase activity);GO:0016567(protein ubiquitination);GO:0043130(ubiquitin binding)	NA	4830	4849	4840	0.743386	6	(((((-((((((((((((.((&)).)))))))))))).)))))	GUGAC-ACGAGAGGAGGUCCG&CGUGCUUUCUCUCGUUGUCAC	1	113.559	4	0.538653
aqc-MIR535-p3_1ss21TC	Cca.gene27581	WD40-like protein Beta Propeller [Cinnamomum micranthum f. kanehirae]	GO:0003674(molecular_function);GO:0005576(extracellular region);GO:0005773(vacuole);GO:0005774(vacuolar membrane);GO:0008150(biological_process);GO:0009505(plant-type cell wall)	NA	1402	1421	1412	0.656085	7	((((-((.(((((((((((.(&).))))))))))).)).))))	GUGG-AGGGAGAGAAGGCGGG&CGUGCUUUCUCUCGUUGUCAC	5	567.795	2	0.983832
ath-miR156a-5p_L+2R-1	Cca.gene18219	Cleavage/polyadenylation specificity factor [Cinnamomum micranthum f. kanehirae]	GO:0000398(mRNA splicing, via spliceosome);GO:0003723(RNA binding);GO:0005634(nucleus)	ko03040(Spliceosome)	516	538	528	0.693299	5	.(.((((((((((((((.(((((&)))))-))))))))))))))-).	GGCCUCAUUUUCUUCUGAUCAGU&ACUGA-CAGAAGAGAGUGAG-CA	1	113.559	4	0.538653
ath-miR156a-5p_L+2R-1	Cca.gene879	PREDICTED: protein MARD1 [Nelumbo nucifera]	GO:0003674(molecular_function);GO:0005634(nucleus)	ko03010(Ribosome)	667	687	678	0.667526	5.5	..((((.((((((((((((((&)))))))))))))).))))..	UUUUCAGUCUCUUCUGUUGGU&ACUGACAGAAGAGAGUGAGCA	2	227.118	2	0.569703
ath-miR156a-5p_L+2R-1	Cca.gene33641	TLC domain-containing protein 2 [Cinnamomum micranthum f. kanehirae]	GO:0003674(molecular_function);GO:0005739(mitochondrion);GO:0008150(biological_process)	ko00970(Aminoacyl-tRNA biosynthesis)	810	830	821	0.662371	7	..(((((((((.(((((.((.&.)).))))).)))))))))..	UUCUCACUCUCAUCUGUGAGC&ACUGACAGAAGAGAGUGAGCA	3	340.677	2	0.607391
ath-miR157a-5p_R+1	Cca.gene38572	microsomal glutathione S-transferase 3 [Cinnamomum micranthum f. kanehirae]	GO:0004364(glutathione transferase activity);GO:0004602(glutathione peroxidase activity);GO:0005635(nuclear envelope);GO:0005783(endoplasmic reticulum)	ko00480(Glutathione metabolism)	604	625	616	0.675462	5.5	((((..((((((((((((((((&))))))))))))))))..))))	AGUGAACUUUGUCUUUUGUCGA&UUGACAGAAGAUAGAGAGCACU	1	113.559	4	0.57535
ath-miR157a-5p_R+1	Cca.gene9662	PREDICTED: squamosa promoter-binding-like protein 3 isoform X2 [Nelumbo nucifera]	GO:0003677(DNA binding);GO:0003700(DNA binding transcription factor activity);GO:0005634(nucleus);GO:0006351(transcription, DNA-templated);GO:0006355(regulation of transcription, DNA-templated);GO:0043565(sequence-specific DNA binding);GO:0044212(transcription regulatory region DNA binding);GO:0046872(metal ion binding);GO:0048510(regulation of timing of transition from vegetative to reproductive…	NA	1078	1099	1090	0.894459	3	.(((((((((.(((((((((((&))))))))))).))))))))).	CGUGCUCUCUCUCUUCUGUCAA&UUGACAGAAGAUAGAGAGCACU	3	340.677	2	0.0181652
ath-miR157a-5p_R+1	Cca.gene5634	squamosa promoter-binding-like protein 13A isoform X1 [Cinnamomum micranthum f. kanehirae]	GO:0003677(DNA binding);GO:0003700(DNA binding transcription factor activity);GO:0005515(protein binding);GO:0005634(nucleus);GO:0006351(transcription, DNA-templated);GO:0006355(regulation of transcription, DNA-templated);GO:0010468(regulation of gene expression);GO:0042742(defense response to bacterium);GO:0046872(metal ion binding)	NA	1625	1646	1637	0.889182	3	.(((((((((.(((((((((((&))))))))))).))))))))).	UGUGCUCUCUCUCUUCUGUCAA&UUGACAGAAGAUAGAGAGCACU	2	227.118	2	0.0535115
ath-miR157a-5p_R+1	Cca.gene16950	squamosa promoter-binding-like protein 16 [Cinnamomum micranthum f. kanehirae]	GO:0003677(DNA binding);GO:0003700(DNA binding transcription factor activity);GO:0005634(nucleus);GO:0006355(regulation of transcription, DNA-templated);GO:0048653(anther development)	NA	1347	1368	1359	0.870712	4	.(((((((((.((((((((((.&.)))))))))).))))))))).	UGUGCUCUCUCUCUUCUGUCAU&UUGACAGAAGAUAGAGAGCACU	1	113.559	4	0.175849
ath-miR157a-5p_R+1	Cca.gene124	squamosa promoter-binding-like protein 17 [Cinnamomum micranthum f. kanehirae]	GO:0003677(DNA binding);GO:0003700(DNA binding transcription factor activity);GO:0005634(nucleus);GO:0005737(cytoplasm);GO:0006351(transcription, DNA-templated);GO:0006355(regulation of transcription, DNA-templated);GO:0010228(vegetative to reproductive phase transition of meristem);GO:0046872(metal ion binding);GO:0048366(leaf development);GO:0048653(anther development);GO:2000025(regulation of …	NA	823	844	835	0.870712	4	.(((((((((.((((((((((.&.)))))))))).))))))))).	UGUGCUCUCUCUCUUCUGUCAU&UUGACAGAAGAUAGAGAGCACU	3	340.677	2	0.1675
ath-miR157a-5p_R+1	Cca.gene38630	squamosa promoter-binding-like protein 6 isoform X1 [Cinnamomum micranthum f. kanehirae]	GO:0003677(DNA binding);GO:0003700(DNA binding transcription factor activity);GO:0005515(protein binding);GO:0005634(nucleus);GO:0006351(transcription, DNA-templated);GO:0006355(regulation of transcription, DNA-templated);GO:0010468(regulation of gene expression);GO:0042742(defense response to bacterium);GO:0046872(metal ion binding)	NA	1226	1247	1238	0.889182	3	.(((((((((.(((((((((((&))))))))))).))))))))).	UGUGCUCUCUCUCUUCUGUCAA&UUGACAGAAGAUAGAGAGCACU	12	1362.71	0	0.000594364
ath-miR159a_R-1_1ss20TC	Cca.gene33660	3-ketoacyl-CoA synthase 6-like protein [Cinnamomum micranthum f. kanehirae]	GO:0000038(very long-chain fatty acid metabolic process);GO:0005783(endoplasmic reticulum);GO:0005789(endoplasmic reticulum membrane);GO:0006633(fatty acid biosynthetic process);GO:0009409(response to cold);GO:0009416(response to light stimulus);GO:0009826(unidimensional cell growth);GO:0010025(wax biosynthetic process);GO:0016021(integral component of membrane);GO:0042335(cuticle development);GO…	ko00062(Fatty acid elongation)	182	201	192	0.685637	5	(((.(((((((((((((((.&.))))))))))))))).)))	GGAACUCCCUUCAAUUUAGU&UUUGGAUUGAAGGGAGCUCC	5	567.795	2	0.785598
ath-miR159a_R-1_1ss20TC	Cca.gene26251	adenylyl-sulfate kinase 3 isoform X3 [Cinnamomum micranthum f. kanehirae]	GO:0000103(sulfate assimilation);GO:0004020(adenylylsulfate kinase activity)	ko00920(Sulfur metabolism);ko00230(Purine metabolism)	499	518	509	0.669377	5.5	(((((.((.(((((((((((&))))))))))).)).)))))	GGAGUGUCGUUCGAUCCAAG&UUUGGAUUGAAGGGAGCUCC	1	113.559	4	0.954699
ath-miR159a_R-1_1ss20TC	Cca.gene25584	bZIP transcription factor 60 [Cinnamomum micranthum f. kanehirae]	GO:0002376(immune system process);GO:0003677(DNA binding);GO:0003700(DNA binding transcription factor activity);GO:0005634(nucleus);GO:0005789(endoplasmic reticulum membrane);GO:0006351(transcription, DNA-templated);GO:0006355(regulation of transcription, DNA-templated);GO:0010200(response to chitin);GO:0016021(integral component of membrane);GO:0030968(endoplasmic reticulum unfolded protein resp…	NA	345	366	357	0.772358	5.5	(((..(((((((((((((((..&..)))))))))))))))--)))	GGAAAGCUUCCUUCAAUCCAUU&UUUGGAUUGAAGGGAGC--UCC	1	113.559	4	0.45547
ath-miR159a_R-1_1ss20TC	Cca.gene29501	hypothetical protein CKAN_02329600 [Cinnamomum micranthum f. kanehirae]	GO:0003674(molecular_function);GO:0008150(biological_process);GO:0009507(chloroplast);GO:0016021(integral component of membrane)	NA	2655	2674	2666	0.818428	3	((.((((((((((-(((((((&))))))).))))))))))-))	GGAAGCUCCCUUC-AUCCAAA&UUUGGAUUGAAGGGAGCU-CC	1	113.559	4	0.220154
ath-miR159a_R-1_1ss20TC	Cca.gene8192	myb-related protein B-like protein [Cinnamomum micranthum f. kanehirae]	GO:0000981(RNA polymerase II transcription factor activity, sequence-specific DNA binding);GO:0001135(transcription factor activity, RNA polymerase II transcription factor recruiting);GO:0003677(DNA binding);GO:0003700(DNA binding transcription factor activity);GO:0005634(nucleus);GO:0006351(transcription, DNA-templated);GO:0006355(regulation of transcription, DNA-templated);GO:0006357(regulation…	NA	801	820	811	0.888889	3	((((((((((((((.((((.&.)))).))))))))))))))	GGAGCUCCCUUCAAACCAAU&UUUGGAUUGAAGGGAGCUCC	1	113.559	4	0.152761
ath-miR159a_R-1_1ss20TC	Cca.gene18436	PREDICTED: phosphatidylinositol 4-kinase gamma 7-like [Nelumbo nucifera]	GO:0004430(1-phosphatidylinositol 4-kinase activity);GO:0005524(ATP binding);GO:0005575(cellular_component);GO:0016301(kinase activity);GO:0016310(phosphorylation);GO:0046777(protein autophosphorylation);GO:0046854(phosphatidylinositol phosphorylation)	ko03008(Ribosome biogenesis in eukaryotes)	1567	1586	1577	0.701897	7	((((((.(((.((((((((.&.)))))))).))).))))))	GGAGCUGCCUAUGAUCCGAG&UUUGGAUUGAAGGGAGCUCC	1	113.559	4	0.84294
ath-miR159a_R-1_1ss20TC	Cca.gene3458	protein ORANGE, chloroplastic [Cinnamomum micranthum f. kanehirae]	GO:0005515(protein binding);GO:0005634(nucleus);GO:0009507(chloroplast);GO:0009536(plastid);GO:0009661(chromoplast organization);GO:0016021(integral component of membrane);GO:0016120(carotene biosynthetic process);GO:0031969(chloroplast membrane);GO:0050821(protein stabilization);GO:1904143(positive regulation of carotenoid biosynthetic process)	ko03010(Ribosome)	1100	1119	1111	0.658537	5.5	(((.(((((((((((-(((((&))))).)))))))))))-)))	GGAUGUUCCUUUCAA-CCAGA&UUUGGAUUGAAGGGAGC-UCC	1	113.559	4	0.976004
ath-miR159a_R-1_1ss20TC	Cca.gene33454	putative WRKY transcription factor 4 [Cinnamomum micranthum f. kanehirae]	GO:0003677(DNA binding);GO:0003700(DNA binding transcription factor activity);GO:0005634(nucleus);GO:0006351(transcription, DNA-templated);GO:0006355(regulation of transcription, DNA-templated);GO:0006952(defense response);GO:0009723(response to ethylene);GO:0009751(response to salicylic acid);GO:0009753(response to jasmonic acid);GO:0043565(sequence-specific DNA binding);GO:0044212(transcription…	ko04016(MAPK signaling pathway - plant);ko04626(Plant-pathogen interaction)	129	150	140	0.661247	6.5	((.((((((((((((..((((.&.))))-.))))))))))))-))	GGAAGCUCUCUUCAAAGCCAAC&UUUGG-AUUGAAGGGAGCU-CC	1	113.559	4	0.973931
ath-miR159a_R-1_1ss20TC	Cca.gene24237	pyrophosphate-energized vacuolar membrane proton pump [Cinnamomum micranthum f. kanehirae]	GO:0000325(plant-type vacuole);GO:0004427(inorganic diphosphatase activity);GO:0005739(mitochondrion);GO:0005773(vacuole);GO:0005774(vacuolar membrane);GO:0005794(Golgi apparatus);GO:0005829(cytosol);GO:0005886(plasma membrane);GO:0009414(response to water deprivation);GO:0009507(chloroplast);GO:0009651(response to salt stress);GO:0009678(hydrogen-translocating pyrophosphatase activity);GO:000970…	ko00190(Oxidative phosphorylation)	237	255	247	0.658537	7	(((((..(((((((-((((.&.)))).)))))))..)))))	GGAGCGGCCUUCGG-CCAAC&UUUGGAUUGAAGGGAGCUCC	1	113.559	4	0.977913
ath-miR159a_R-1_1ss20TC	Cca.gene17816	transcription factor GAMYB isoform X1 [Cinnamomum micranthum f. kanehirae]	GO:0000981(RNA polymerase II transcription factor activity, sequence-specific DNA binding);GO:0001135(transcription factor activity, RNA polymerase II transcription factor recruiting);GO:0003677(DNA binding);GO:0003700(DNA binding transcription factor activity);GO:0005634(nucleus);GO:0006351(transcription, DNA-templated);GO:0006355(regulation of transcription, DNA-templated);GO:0006357(regulation…	NA	1220	1239	1230	0.910569	3	(((((((((((((.(((((.&.))))).)))))))))))))	GGAGCUCCCUUCACUCCAAU&UUUGGAUUGAAGGGAGCUCC	37	4201.68	0	0.00148525
ath-miR159a_R-1_1ss20TC	Cca.gene7762	transcription factor GAMYB isoform X1 [Cinnamomum micranthum f. kanehirae]	GO:0000981(RNA polymerase II transcription factor activity, sequence-specific DNA binding);GO:0001135(transcription factor activity, RNA polymerase II transcription factor recruiting);GO:0003677(DNA binding);GO:0003700(DNA binding transcription factor activity);GO:0005634(nucleus);GO:0006351(transcription, DNA-templated);GO:0006355(regulation of transcription, DNA-templated);GO:0006357(regulation…	NA	981	1000	991	0.918699	3	(((((((((((((.(((((.&.))))).)))))))))))))	GGAGCUCCCUUCACUCCAAU&UUUGGAUUGAAGGGAGCUCC	49	5564.39	0	0.000891414
ath-miR159a_R-1_1ss20TC	Cca.gene21319	transcription factor TCP2 [Cinnamomum micranthum f. kanehirae]	GO:0003677(DNA binding);GO:0003700(DNA binding transcription factor activity);GO:0005515(protein binding);GO:0005634(nucleus);GO:0006351(transcription, DNA-templated);GO:0006355(regulation of transcription, DNA-templated);GO:0009637(response to blue light);GO:0009965(leaf morphogenesis);GO:0030154(cell differentiation);GO:0045962(positive regulation of development, heterochronic);GO:0048366(leaf …	NA	1199	1218	1209	0.788618	4.5	((((..(((((((((((((.&.)))))))))))))..))))	GGGGGACCCUUCAGUCCAAU&UUUGGAUUGAAGGGAGCUCC	1	113.559	4	0.374803
ath-miR159c_1ss21TC	Cca.gene25584	bZIP transcription factor 60 [Cinnamomum micranthum f. kanehirae]	GO:0002376(immune system process);GO:0003677(DNA binding);GO:0003700(DNA binding transcription factor activity);GO:0005634(nucleus);GO:0005789(endoplasmic reticulum membrane);GO:0006351(transcription, DNA-templated);GO:0006355(regulation of transcription, DNA-templated);GO:0010200(response to chitin);GO:0016021(integral component of membrane);GO:0030968(endoplasmic reticulum unfolded protein resp…	NA	344	366	357	0.78607	5.5	((((..(((((((((((((((..&..)))))))))))))))--))))	GGGAAAGCUUCCUUCAAUCCAUU&UUUGGAUUGAAGGGAGC--UCCC	1	113.559	4	0.175849
ath-miR159c_1ss21TC	Cca.gene29501	hypothetical protein CKAN_02329600 [Cinnamomum micranthum f. kanehirae]	GO:0003674(molecular_function);GO:0008150(biological_process);GO:0009507(chloroplast);GO:0016021(integral component of membrane)	NA	2655	2674	2666	0.756219	3	((.((((((((((-(((((((&))))))).)))))))))).))	GGAAGCUCCCUUC-AUCCAAA&UUUGGAUUGAAGGGAGCUCCC	1	113.559	4	0.374803
ath-miR159c_1ss21TC	Cca.gene8192	myb-related protein B-like protein [Cinnamomum micranthum f. kanehirae]	GO:0000981(RNA polymerase II transcription factor activity, sequence-specific DNA binding);GO:0001135(transcription factor activity, RNA polymerase II transcription factor recruiting);GO:0003677(DNA binding);GO:0003700(DNA binding transcription factor activity);GO:0005634(nucleus);GO:0006351(transcription, DNA-templated);GO:0006355(regulation of transcription, DNA-templated);GO:0006357(regulation…	NA	800	820	811	0.81592	4	.((((((((((((((.((((.&.)))).)))))))))))))).	UGGAGCUCCCUUCAAACCAAU&UUUGGAUUGAAGGGAGCUCCC	1	113.559	4	0.152761
ath-miR159c_1ss21TC	Cca.gene17816	transcription factor GAMYB isoform X1 [Cinnamomum micranthum f. kanehirae]	GO:0000981(RNA polymerase II transcription factor activity, sequence-specific DNA binding);GO:0001135(transcription factor activity, RNA polymerase II transcription factor recruiting);GO:0003677(DNA binding);GO:0003700(DNA binding transcription factor activity);GO:0005634(nucleus);GO:0006351(transcription, DNA-templated);GO:0006355(regulation of transcription, DNA-templated);GO:0006357(regulation…	NA	1219	1239	1230	0.835821	4	.(((((((((((((.(((((.&.))))).))))))))))))).	UGGAGCUCCCUUCACUCCAAU&UUUGGAUUGAAGGGAGCUCCC	37	4201.68	0	0.00148525
ath-miR159c_1ss21TC	Cca.gene7762	transcription factor GAMYB isoform X1 [Cinnamomum micranthum f. kanehirae]	GO:0000981(RNA polymerase II transcription factor activity, sequence-specific DNA binding);GO:0001135(transcription factor activity, RNA polymerase II transcription factor recruiting);GO:0003677(DNA binding);GO:0003700(DNA binding transcription factor activity);GO:0005634(nucleus);GO:0006351(transcription, DNA-templated);GO:0006355(regulation of transcription, DNA-templated);GO:0006357(regulation…	NA	980	1000	991	0.843284	4	.(((((((((((((.(((((.&.))))).))))))))))))).	CGGAGCUCCCUUCACUCCAAU&UUUGGAUUGAAGGGAGCUCCC	49	5564.39	0	0.000891414
ath-miR159c_1ss21TC	Cca.gene21319	transcription factor TCP2 [Cinnamomum micranthum f. kanehirae]	GO:0003677(DNA binding);GO:0003700(DNA binding transcription factor activity);GO:0005515(protein binding);GO:0005634(nucleus);GO:0006351(transcription, DNA-templated);GO:0006355(regulation of transcription, DNA-templated);GO:0009637(response to blue light);GO:0009965(leaf morphogenesis);GO:0030154(cell differentiation);GO:0045962(positive regulation of development, heterochronic);GO:0048366(leaf …	NA	1199	1218	1209	0.743781	4.5	(((((.-(((((((((((((.&.)))))))))))))..)))))	GGGGGA-CCCUUCAGUCCAAU&UUUGGAUUGAAGGGAGCUCCC	1	113.559	4	0.424534
ath-miR159c_1ss21TG	Cca.gene33660	3-ketoacyl-CoA synthase 6-like protein [Cinnamomum micranthum f. kanehirae]	GO:0000038(very long-chain fatty acid metabolic process);GO:0005783(endoplasmic reticulum);GO:0005789(endoplasmic reticulum membrane);GO:0006633(fatty acid biosynthetic process);GO:0009409(response to cold);GO:0009416(response to light stimulus);GO:0009826(unidimensional cell growth);GO:0010025(wax biosynthetic process);GO:0016021(integral component of membrane);GO:0042335(cuticle development);GO…	ko00062(Fatty acid elongation)	181	201	192	0.664122	5.5	((((.(((((((((((((((.&.))))))))))))))).))))	UGGAACUCCCUUCAAUUUAGU&UUUGGAUUGAAGGGAGCUCCG	5	567.795	2	0.712516
ath-miR159c_1ss21TG	Cca.gene25584	bZIP transcription factor 60 [Cinnamomum micranthum f. kanehirae]	GO:0002376(immune system process);GO:0003677(DNA binding);GO:0003700(DNA binding transcription factor activity);GO:0005634(nucleus);GO:0005789(endoplasmic reticulum membrane);GO:0006351(transcription, DNA-templated);GO:0006355(regulation of transcription, DNA-templated);GO:0010200(response to chitin);GO:0016021(integral component of membrane);GO:0030968(endoplasmic reticulum unfolded protein resp…	NA	344	366	357	0.740458	6.5	.(((..(((((((((((((((..&..)))))))))))))))--))).	GGGAAAGCUUCCUUCAAUCCAUU&UUUGGAUUGAAGGGAGC--UCCG	1	113.559	4	0.408413
ath-miR159c_1ss21TG	Cca.gene29501	hypothetical protein CKAN_02329600 [Cinnamomum micranthum f. kanehirae]	GO:0003674(molecular_function);GO:0008150(biological_process);GO:0009507(chloroplast);GO:0016021(integral component of membrane)	NA	2654	2674	2666	0.829517	3	(((.((((((((((-(((((((&))))))).))))))))))-)))	CGGAAGCUCCCUUC-AUCCAAA&UUUGGAUUGAAGGGAGCU-CCG	1	113.559	4	0.175849
ath-miR159c_1ss21TG	Cca.gene8192	myb-related protein B-like protein [Cinnamomum micranthum f. kanehirae]	GO:0000981(RNA polymerase II transcription factor activity, sequence-specific DNA binding);GO:0001135(transcription factor activity, RNA polymerase II transcription factor recruiting);GO:0003677(DNA binding);GO:0003700(DNA binding transcription factor activity);GO:0005634(nucleus);GO:0006351(transcription, DNA-templated);GO:0006355(regulation of transcription, DNA-templated);GO:0006357(regulation…	NA	800	820	811	0.852417	4	.((((((((((((((.((((.&.)))).)))))))))))))).	UGGAGCUCCCUUCAAACCAAU&UUUGGAUUGAAGGGAGCUCCG	1	113.559	4	0.152761
ath-miR159c_1ss21TG	Cca.gene33454	putative WRKY transcription factor 4 [Cinnamomum micranthum f. kanehirae]	GO:0003677(DNA binding);GO:0003700(DNA binding transcription factor activity);GO:0005634(nucleus);GO:0006351(transcription, DNA-templated);GO:0006355(regulation of transcription, DNA-templated);GO:0006952(defense response);GO:0009723(response to ethylene);GO:0009751(response to salicylic acid);GO:0009753(response to jasmonic acid);GO:0043565(sequence-specific DNA binding);GO:0044212(transcription…	ko04016(MAPK signaling pathway - plant);ko04626(Plant-pathogen interaction)	128	150	140	0.681934	6.5	(((.((((((((((((..((((.&.))))-.))))))))))))-)))	CGGAAGCUCUCUUCAAAGCCAAC&UUUGG-AUUGAAGGGAGCU-CCG	1	113.559	4	0.755628
ath-miR159c_1ss21TG	Cca.gene24237	pyrophosphate-energized vacuolar membrane proton pump [Cinnamomum micranthum f. kanehirae]	GO:0000325(plant-type vacuole);GO:0004427(inorganic diphosphatase activity);GO:0005739(mitochondrion);GO:0005773(vacuole);GO:0005774(vacuolar membrane);GO:0005794(Golgi apparatus);GO:0005829(cytosol);GO:0005886(plasma membrane);GO:0009414(response to water deprivation);GO:0009507(chloroplast);GO:0009651(response to salt stress);GO:0009678(hydrogen-translocating pyrophosphatase activity);GO:000970…	ko00190(Oxidative phosphorylation)	236	255	247	0.669211	7	((((((..(((((((-((((.&.)))).)))))))..))))))	CGGAGCGGCCUUCGG-CCAAC&UUUGGAUUGAAGGGAGCUCCG	1	113.559	4	0.824587
ath-miR159c_1ss21TG	Cca.gene17816	transcription factor GAMYB isoform X1 [Cinnamomum micranthum f. kanehirae]	GO:0000981(RNA polymerase II transcription factor activity, sequence-specific DNA binding);GO:0001135(transcription factor activity, RNA polymerase II transcription factor recruiting);GO:0003677(DNA binding);GO:0003700(DNA binding transcription factor activity);GO:0005634(nucleus);GO:0006351(transcription, DNA-templated);GO:0006355(regulation of transcription, DNA-templated);GO:0006357(regulation…	NA	1219	1239	1230	0.872774	3.5	((((((((((((((.(((((.&.))))).))))))))))))))	UGGAGCUCCCUUCACUCCAAU&UUUGGAUUGAAGGGAGCUCCG	37	4201.68	0	0.00148525
ath-miR159c_1ss21TG	Cca.gene7762	transcription factor GAMYB isoform X1 [Cinnamomum micranthum f. kanehirae]	GO:0000981(RNA polymerase II transcription factor activity, sequence-specific DNA binding);GO:0001135(transcription factor activity, RNA polymerase II transcription factor recruiting);GO:0003677(DNA binding);GO:0003700(DNA binding transcription factor activity);GO:0005634(nucleus);GO:0006351(transcription, DNA-templated);GO:0006355(regulation of transcription, DNA-templated);GO:0006357(regulation…	NA	980	1000	991	0.923664	3	((((((((((((((.(((((.&.))))).))))))))))))))	CGGAGCUCCCUUCACUCCAAU&UUUGGAUUGAAGGGAGCUCCG	49	5564.39	0	0.000594364
ath-miR159c_1ss21TG	Cca.gene21319	transcription factor TCP2 [Cinnamomum micranthum f. kanehirae]	GO:0003677(DNA binding);GO:0003700(DNA binding transcription factor activity);GO:0005515(protein binding);GO:0005634(nucleus);GO:0006351(transcription, DNA-templated);GO:0006355(regulation of transcription, DNA-templated);GO:0009637(response to blue light);GO:0009965(leaf morphogenesis);GO:0030154(cell differentiation);GO:0045962(positive regulation of development, heterochronic);GO:0048366(leaf …	NA	1198	1218	1209	0.750636	5.5	.((((..(((((((((((((.&.)))))))))))))..)))).	AGGGGGACCCUUCAGUCCAAU&UUUGGAUUGAAGGGAGCUCCG	1	113.559	4	0.320775
ath-miR159c_2ss1TC21TA	Cca.gene33660	3-ketoacyl-CoA synthase 6-like protein [Cinnamomum micranthum f. kanehirae]	GO:0000038(very long-chain fatty acid metabolic process);GO:0005783(endoplasmic reticulum);GO:0005789(endoplasmic reticulum membrane);GO:0006633(fatty acid biosynthetic process);GO:0009409(response to cold);GO:0009416(response to light stimulus);GO:0009826(unidimensional cell growth);GO:0010025(wax biosynthetic process);GO:0016021(integral component of membrane);GO:0042335(cuticle development);GO…	ko00062(Fatty acid elongation)	181	201	192	0.673317	5	((((.(((((((((((((((.&.))))))))))))))).))))	UGGAACUCCCUUCAAUUUAGU&CUUGGAUUGAAGGGAGCUCCA	5	567.795	2	0.751731
ath-miR159c_2ss1TC21TA	Cca.gene26251	adenylyl-sulfate kinase 3 isoform X3 [Cinnamomum micranthum f. kanehirae]	GO:0000103(sulfate assimilation);GO:0004020(adenylylsulfate kinase activity)	ko00920(Sulfur metabolism);ko00230(Purine metabolism)	498	518	509	0.698254	6	.(((((.((.(((((((((((&))))))))))).)).))))).	AGGAGUGUCGUUCGAUCCAAG&CUUGGAUUGAAGGGAGCUCCA	1	113.559	4	0.787159
ath-miR159c_2ss1TC21TA	Cca.gene25584	bZIP transcription factor 60 [Cinnamomum micranthum f. kanehirae]	GO:0002376(immune system process);GO:0003677(DNA binding);GO:0003700(DNA binding transcription factor activity);GO:0005634(nucleus);GO:0005789(endoplasmic reticulum membrane);GO:0006351(transcription, DNA-templated);GO:0006355(regulation of transcription, DNA-templated);GO:0010200(response to chitin);GO:0016021(integral component of membrane);GO:0030968(endoplasmic reticulum unfolded protein resp…	NA	343	366	357	0.725686	6.5	(((...((((((((((((((((..&..))))))))))))))))---)))	UGGGAAAGCUUCCUUCAAUCCAUU&CUUGGAUUGAAGGGAGCU---CCA	1	113.559	4	0.609129
ath-miR159c_2ss1TC21TA	Cca.gene15164	DEAD-box ATP-dependent RNA helicase 18 [Cinnamomum micranthum f. kanehirae]	GO:0004004(ATP-dependent RNA helicase activity);GO:0010501(RNA secondary structure unwinding)	NA	1343	1365	1354	0.683292	6	((.(((((((((((((.((.(((&)))-))-))))))))))))).))	UGCAGCUCCCUUCAAUGCCUGAG&CUU-GG-AUUGAAGGGAGCUCCA	2	227.118	2	0.707197
ath-miR159c_2ss1TC21TA	Cca.gene29501	hypothetical protein CKAN_02329600 [Cinnamomum micranthum f. kanehirae]	GO:0003674(molecular_function);GO:0008150(biological_process);GO:0009507(chloroplast);GO:0016021(integral component of membrane)	NA	2654	2674	2666	0.745636	5	.((.((((((((((-((((((.&.)))))).))))))))))-)).	CGGAAGCUCCCUUC-AUCCAAA&CUUGGAUUGAAGGGAGCU-CCA	1	113.559	4	0.470309
ath-miR159c_2ss1TC21TA	Cca.gene8192	myb-related protein B-like protein [Cinnamomum micranthum f. kanehirae]	GO:0000981(RNA polymerase II transcription factor activity, sequence-specific DNA binding);GO:0001135(transcription factor activity, RNA polymerase II transcription factor recruiting);GO:0003677(DNA binding);GO:0003700(DNA binding transcription factor activity);GO:0005634(nucleus);GO:0006351(transcription, DNA-templated);GO:0006355(regulation of transcription, DNA-templated);GO:0006357(regulation…	NA	800	820	811	0.852868	3	(((((((((((((((.((((.&.)))).)))))))))))))))	UGGAGCUCCCUUCAAACCAAU&CUUGGAUUGAAGGGAGCUCCA	1	113.559	4	0.175849
ath-miR159c_2ss1TC21TA	Cca.gene18436	PREDICTED: phosphatidylinositol 4-kinase gamma 7-like [Nelumbo nucifera]	GO:0004430(1-phosphatidylinositol 4-kinase activity);GO:0005524(ATP binding);GO:0005575(cellular_component);GO:0016301(kinase activity);GO:0016310(phosphorylation);GO:0046777(protein autophosphorylation);GO:0046854(phosphatidylinositol phosphorylation)	ko03008(Ribosome biogenesis in eukaryotes)	1566	1586	1577	0.74813	6	(((((((.(((.(((((((((&))))))))).))).)))))))	UGGAGCUGCCUAUGAUCCGAG&CUUGGAUUGAAGGGAGCUCCA	1	113.559	4	0.408413
ath-miR159c_2ss1TC21TA	Cca.gene17816	transcription factor GAMYB isoform X1 [Cinnamomum micranthum f. kanehirae]	GO:0000981(RNA polymerase II transcription factor activity, sequence-specific DNA binding);GO:0001135(transcription factor activity, RNA polymerase II transcription factor recruiting);GO:0003677(DNA binding);GO:0003700(DNA binding transcription factor activity);GO:0005634(nucleus);GO:0006351(transcription, DNA-templated);GO:0006355(regulation of transcription, DNA-templated);GO:0006357(regulation…	NA	1219	1239	1230	0.875312	3	((((((((((((((.(((((.&.))))).))))))))))))))	UGGAGCUCCCUUCACUCCAAU&CUUGGAUUGAAGGGAGCUCCA	37	4201.68	0	0.00118838
ath-miR159c_2ss1TC21TA	Cca.gene7762	transcription factor GAMYB isoform X1 [Cinnamomum micranthum f. kanehirae]	GO:0000981(RNA polymerase II transcription factor activity, sequence-specific DNA binding);GO:0001135(transcription factor activity, RNA polymerase II transcription factor recruiting);GO:0003677(DNA binding);GO:0003700(DNA binding transcription factor activity);GO:0005634(nucleus);GO:0006351(transcription, DNA-templated);GO:0006355(regulation of transcription, DNA-templated);GO:0006357(regulation…	NA	980	1000	991	0.855362	4	.(((((((((((((.(((((.&.))))).))))))))))))).	CGGAGCUCCCUUCACUCCAAU&CUUGGAUUGAAGGGAGCUCCA	49	5564.39	0	0.00178203
ath-miR159c_2ss1TC21TA	Cca.gene21319	transcription factor TCP2 [Cinnamomum micranthum f. kanehirae]	GO:0003677(DNA binding);GO:0003700(DNA binding transcription factor activity);GO:0005515(protein binding);GO:0005634(nucleus);GO:0006351(transcription, DNA-templated);GO:0006355(regulation of transcription, DNA-templated);GO:0009637(response to blue light);GO:0009965(leaf morphogenesis);GO:0030154(cell differentiation);GO:0045962(positive regulation of development, heterochronic);GO:0048366(leaf …	NA	1198	1218	1209	0.738155	5.5	.((((..(((((((((((((.&.)))))))))))))..)))).	AGGGGGACCCUUCAGUCCAAU&CUUGGAUUGAAGGGAGCUCCA	1	113.559	4	0.484743
ath-miR160a-5p	Cca.gene27384	AAA-ATPase-like protein [Cinnamomum micranthum f. kanehirae]	GO:0005524(ATP binding);GO:0005886(plasma membrane);GO:0016887(ATPase activity)	NA	1239	1261	1252	0.72467	7	(((((..((.(((((((((((((&)))))))))))))-))-.)))))	UGGCGCAGCGAGGGGGCCGGGUA&UGCCUGGCUCCCU-GU-AUGCCA	1	113.559	4	0.470309
ath-miR160a-5p	Cca.gene10131	auxin response factor 18-like protein [Cinnamomum micranthum f. kanehirae]	GO:0003677(DNA binding);GO:0003700(DNA binding transcription factor activity);GO:0005515(protein binding);GO:0005634(nucleus);GO:0006351(transcription, DNA-templated);GO:0006355(regulation of transcription, DNA-templated);GO:0007389(pattern specification process);GO:0009733(response to auxin);GO:0009734(auxin-activated signaling pathway);GO:0035198(miRNA binding);GO:0048829(root cap development);…	ko04075(Plant hormone signal transduction)	1383	1403	1394	0.863436	3	.((((((((((((.(((((((&))))))).)))))))))))).	AGGCAUACAGGGAACCAGGCA&UGCCUGGCUCCCUGUAUGCCA	5	567.795	0	0.00118838
ath-miR160a-5p	Cca.gene39712	auxin response factor 18-like protein [Cinnamomum micranthum f. kanehirae]	GO:0003677(DNA binding);GO:0003700(DNA binding transcription factor activity);GO:0005515(protein binding);GO:0005634(nucleus);GO:0006351(transcription, DNA-templated);GO:0006355(regulation of transcription, DNA-templated);GO:0007389(pattern specification process);GO:0009733(response to auxin);GO:0009734(auxin-activated signaling pathway);GO:0035198(miRNA binding);GO:0048829(root cap development);…	ko04075(Plant hormone signal transduction)	1386	1406	1397	1	1	.((((((((((((((((((((&)))))))))))))))))))).	AGGCAUACAGGGAGCCAGGCA&UGCCUGGCUCCCUGUAUGCCA	27	3066.09	0	0.000297226
ath-miR160a-5p	Cca.gene39977	auxin response factor 18-like protein [Cinnamomum micranthum f. kanehirae]	GO:0003677(DNA binding);GO:0003700(DNA binding transcription factor activity);GO:0005515(protein binding);GO:0005634(nucleus);GO:0006351(transcription, DNA-templated);GO:0006355(regulation of transcription, DNA-templated);GO:0007389(pattern specification process);GO:0009733(response to auxin);GO:0009734(auxin-activated signaling pathway);GO:0035198(miRNA binding);GO:0048829(root cap development);…	ko04075(Plant hormone signal transduction)	2063	2083	2074	1	1	.((((((((((((((((((((&)))))))))))))))))))).	AGGCAUACAGGGAGCCAGGCA&UGCCUGGCUCCCUGUAUGCCA	84	9538.95	0	0.000594364
ath-miR160a-5p	Cca.gene29843	cyclin-dependent kinase G-2 isoform X1 [Cinnamomum micranthum f. kanehirae]	GO:0004693(cyclin-dependent protein serine/threonine kinase activity);GO:0005515(protein binding);GO:0005524(ATP binding);GO:0005634(nucleus);GO:0005829(cytosol);GO:0006468(protein phosphorylation);GO:0007346(regulation of mitotic cell cycle);GO:0010468(regulation of gene expression);GO:0016301(kinase activity);GO:0019912(cyclin-dependent protein kinase activating kinase activity);GO:0048586(regu…	NA	917	937	928	0.662996	6	(((((.((.(((((((.(((.&.))).))))))).)).)))))	UGGCAGACCGGGAGCCCGGUG&UGCCUGGCUCCCUGUAUGCCA	1	113.559	4	0.855433
ath-miR160a-5p	Cca.gene36383	pathogenesis-related genes transcriptional activator PTI5-like protein [Cinnamomum micranthum f. kanehirae]	GO:0003677(DNA binding);GO:0003700(DNA binding transcription factor activity);GO:0005634(nucleus);GO:0005643(nuclear pore);GO:0006351(transcription, DNA-templated);GO:0006355(regulation of transcription, DNA-templated);GO:0006952(defense response);GO:0009873(ethylene-activated signaling pathway);GO:0010087(phloem or xylem histogenesis);GO:0010200(response to chitin);GO:0045893(positive regulation…	ko04626(Plant-pathogen interaction)	340	360	350	0.693833	7	.((-((((((((((((.((((.&.))))-)))))))))))).)).	AGG-AUGCGGGGAGCUAAGGCG&UGCCU-GGCUCCCUGUAUGCCA	1	113.559	4	0.650024
ath-miR160a-5p	Cca.gene11753	PREDICTED: auxin response factor 17 [Nelumbo nucifera]	GO:0000987(proximal promoter sequence-specific DNA binding);GO:0003700(DNA binding transcription factor activity);GO:0005634(nucleus);GO:0006351(transcription, DNA-templated);GO:0006355(regulation of transcription, DNA-templated);GO:0009555(pollen development);GO:0009653(anatomical structure morphogenesis);GO:0009734(auxin-activated signaling pathway);GO:0010208(pollen wall assembly);GO:0048830(a…	NA	297	317	308	1	1.5	.((((((((((((((((((((&)))))))))))))))))))).	AGGCAUGCAGGGAGCCAGGCA&UGCCUGGCUCCCUGUAUGCCA	44	4996.59	0	0.000891414
ath-miR162a-3p_1ss20AG	Cca.gene34178	chlorophyll a-b binding protein CP29.1, chloroplastic [Cinnamomum micranthum f. kanehirae]	GO:0009416(response to light stimulus);GO:0009535(chloroplast thylakoid membrane);GO:0009768(photosynthesis, light harvesting in photosystem I);GO:0009941(chloroplast envelope);GO:0010287(plastoglobule);GO:0016168(chlorophyll binding);GO:0031409(pigment binding)	ko00196(Photosynthesis - antenna proteins)	622	643	634	0.7	6	(((((.((((((((((((..((&))..))))))))))))-)))))	UCGGGUUGCAGAGGUUUAGGGA&UCGAUAAACCUCUGCA-UCCGG	3	340.677	3	0.0460706
ath-miR162a-3p_1ss20AG	Cca.gene1961	protein TRANSPORT INHIBITOR RESPONSE 1 [Cinnamomum micranthum f. kanehirae]	GO:0000822(inositol hexakisphosphate binding);GO:0009734(auxin-activated signaling pathway)	ko04075(Plant hormone signal transduction)	383	404	394	0.669231	6	((((((..(((((((.(((((.&.)))))-)))))))..))))))	CCGGAUCGAGAGGUUCUGUCGC&UCGAUA-AACCUCUGCAUCCGG	6	681.354	2	0.319533
ath-miR162a-3p_1ss20AG	Cca.gene29595	protein TRANSPORT INHIBITOR RESPONSE 1 [Cinnamomum micranthum f. kanehirae]	GO:0000822(inositol hexakisphosphate binding);GO:0009734(auxin-activated signaling pathway)	ko04075(Plant hormone signal transduction)	384	405	395	0.669231	6	((((((..(((((((.(((((.&.)))))-)))))))..))))))	CCGGAUCGAGAGGUUCUGUCGC&UCGAUA-AACCUCUGCAUCCGG	7	794.913	2	0.306943
ath-miR162a-3p_1ss20AG	Cca.gene13830	putative sodium/metabolite cotransporter BASS2, chloroplastic [Cinnamomum micranthum f. kanehirae]	GO:0005342(organic acid transmembrane transporter activity);GO:0005887(integral component of plasma membrane)	NA	926	945	936	0.666667	5.5	.(((((((((-(((((((((.&.))))))))).))))))))).	GUGGGUGUAG-GGUUUAUCGC&UCGAUAAACCUCUGCAUCCGG	1	113.559	4	0.45547
ath-miR162a-3p_1ss20AG	Cca.gene13112	Ribonuclease III domain [Macleaya cordata]	GO:0003723(RNA binding);GO:0004525(ribonuclease III activity);GO:0005634(nucleus);GO:0005737(cytoplasm);GO:0016442(RISC complex);GO:0030422(production of siRNA involved in RNA interference)	NA	3606	3627	3617	0.889744	2.5	(((((((((((((.((((((((&))))))))-)))))))))))))	CUGGAUGCAGAGGUUUUAUCGA&UCGAUAAA-CCUCUGCAUCCGG	17	1930.5	0	0.000297226
ath-miR164a	Cca.gene15961	chlorophyll a-b binding protein 4, chloroplastic-like protein [Cinnamomum micranthum f. kanehirae]	GO:0009416(response to light stimulus);GO:0009535(chloroplast thylakoid membrane);GO:0009768(photosynthesis, light harvesting in photosystem I);GO:0009941(chloroplast envelope);GO:0010287(plastoglobule);GO:0016168(chlorophyll binding);GO:0031409(pigment binding)	ko00196(Photosynthesis - antenna proteins)	461	480	471	0.674944	4.5	(((-((.(((((((((((((.&.))))))))))))).)).)))	UGC-CGGGUCUUGCUUCUCCG&UGGAGAAGCAGGGCACGUGCA	6	681.354	3	0.261554
ath-miR164a	Cca.gene17589	FYVE zinc finger [Cinnamomum micranthum f. kanehirae]	GO:0003682(chromatin binding);GO:0005634(nucleus);GO:0005886(plasma membrane);GO:0008270(zinc ion binding);GO:0008536(Ran GTPase binding)	ko04120(Ubiquitin mediated proteolysis)	2149	2169	2160	0.846501	6	.(((((((((((((((((...&...))))))))))))))))).	AGCACGUGCCCUGCUUCUAGU&UGGAGAAGCAGGGCACGUGCA	1	113.559	4	0.152761
ath-miR164a	Cca.gene23488	NAC domain-containing protein 21/22 [Cinnamomum micranthum f. kanehirae]	GO:0003677(DNA binding);GO:0003700(DNA binding transcription factor activity);GO:0005634(nucleus);GO:0006351(transcription, DNA-templated);GO:0006355(regulation of transcription, DNA-templated);GO:0007275(multicellular organism development);GO:0009734(auxin-activated signaling pathway);GO:0010072(primary shoot apical meristem specification);GO:0048527(lateral root development)	ko03013(RNA transport);ko03015(mRNA surveillance pathway);ko03018(RNA degradation)	830	850	841	0.943567	2	.(((.((((((((((((((((&)))))))))))))))).))).	AGCAGGUGCCCUGCUUCUCCA&UGGAGAAGCAGGGCACGUGCA	12	1362.71	0	0.000594364
ath-miR164a	Cca.gene32033	NAC domain-containing protein 21/22 [Cinnamomum micranthum f. kanehirae]	GO:0003677(DNA binding);GO:0003700(DNA binding transcription factor activity);GO:0005634(nucleus);GO:0006351(transcription, DNA-templated);GO:0006355(regulation of transcription, DNA-templated);GO:0007275(multicellular organism development);GO:0009734(auxin-activated signaling pathway);GO:0010072(primary shoot apical meristem specification);GO:0048527(lateral root development)	ko03013(RNA transport);ko03015(mRNA surveillance pathway);ko03018(RNA degradation)	669	689	680	0.884876	2	.(((.((((((((((((((((&)))))))))))))))).))).	AGCAAGUGCCCUGCUUCUCCA&UGGAGAAGCAGGGCACGUGCA	19	2157.62	0	0.00148525
ath-miR164a	Cca.gene759	Protein FAM210B-like protein [Cinnamomum micranthum f. kanehirae]	GO:0003674(molecular_function);GO:0008150(biological_process);GO:0009507(chloroplast);GO:0009535(chloroplast thylakoid membrane)	NA	76	96	87	0.654628	7	.(((.((-((((((((((((..&..)))))))))))).))-))).	GGCAUCG-GCUCUGCUUCUCAG&UGGAGAAGCAGGGCACG-UGCA	1	113.559	4	0.866932
ath-miR164a	Cca.gene35070	protein OBERON 4-like protein isoform X1 [Cinnamomum micranthum f. kanehirae]	GO:0001708(cell fate specification);GO:0005515(protein binding);GO:0005634(nucleus);GO:0009880(embryonic pattern specification);GO:0046872(metal ion binding);GO:0090421(embryonic meristem initiation)	NA	2265	2285	2276	0.663657	6	((((((((((((((((.((((&)))).))))))))))))))))	UGCAUGUGUCUUGUUUGUUCA&UGGAGAAGCAGGGCACGUGCA	2	227.118	2	0.6284
ath-miR164c-5p	Cca.gene17589	FYVE zinc finger [Cinnamomum micranthum f. kanehirae]	GO:0003682(chromatin binding);GO:0005634(nucleus);GO:0005886(plasma membrane);GO:0008270(zinc ion binding);GO:0008536(Ran GTPase binding)	ko04120(Ubiquitin mediated proteolysis)	2149	2169	2160	0.829268	6	.(((((((((((((((((...&...))))))))))))))))).	AGCACGUGCCCUGCUUCUAGU&UGGAGAAGCAGGGCACGUGCG	1	113.559	4	0.152761
ath-miR164c-5p	Cca.gene23488	NAC domain-containing protein 21/22 [Cinnamomum micranthum f. kanehirae]	GO:0003677(DNA binding);GO:0003700(DNA binding transcription factor activity);GO:0005634(nucleus);GO:0006351(transcription, DNA-templated);GO:0006355(regulation of transcription, DNA-templated);GO:0007275(multicellular organism development);GO:0009734(auxin-activated signaling pathway);GO:0010072(primary shoot apical meristem specification);GO:0048527(lateral root development)	ko03013(RNA transport);ko03015(mRNA surveillance pathway);ko03018(RNA degradation)	830	850	841	0.924612	2	.(((.((((((((((((((((&)))))))))))))))).))).	AGCAGGUGCCCUGCUUCUCCA&UGGAGAAGCAGGGCACGUGCG	12	1362.71	0	0.000594364
ath-miR164c-5p	Cca.gene32033	NAC domain-containing protein 21/22 [Cinnamomum micranthum f. kanehirae]	GO:0003677(DNA binding);GO:0003700(DNA binding transcription factor activity);GO:0005634(nucleus);GO:0006351(transcription, DNA-templated);GO:0006355(regulation of transcription, DNA-templated);GO:0007275(multicellular organism development);GO:0009734(auxin-activated signaling pathway);GO:0010072(primary shoot apical meristem specification);GO:0048527(lateral root development)	ko03013(RNA transport);ko03015(mRNA surveillance pathway);ko03018(RNA degradation)	669	689	680	0.866962	2	.(((.((((((((((((((((&)))))))))))))))).))).	AGCAAGUGCCCUGCUUCUCCA&UGGAGAAGCAGGGCACGUGCG	19	2157.62	0	0.000891414
ath-miR166a-3p	Cca.gene39980	Homeobox domain-containing protein [Cinnamomum micranthum f. kanehirae]	GO:0003677(DNA binding);GO:0003700(DNA binding transcription factor activity);GO:0005634(nucleus);GO:0006351(transcription, DNA-templated);GO:0006355(regulation of transcription, DNA-templated);GO:0008289(lipid binding);GO:0009855(determination of bilateral symmetry);GO:0009944(polarity specification of adaxial/abaxial axis);GO:0009956(radial pattern formation);GO:0010014(meristem initiation);GO:…	NA	1214	1234	1225	0.848073	3.5	..((((((((((((((((((.&.))))))))))))))))))..	CUGGGAUGAAGCCUGGUCCGG&UCGGACCAGGCUUCAUUCCCC	5	567.795	2	0.0535115
ath-miR166a-3p	Cca.gene11332	Homeobox-leucine zipper protein ATHB-15 [Cinnamomum micranthum f. kanehirae]	GO:0003677(DNA binding);GO:0003700(DNA binding transcription factor activity);GO:0005634(nucleus);GO:0006351(transcription, DNA-templated);GO:0006355(regulation of transcription, DNA-templated);GO:0008289(lipid binding);GO:0009855(determination of bilateral symmetry);GO:0009965(leaf morphogenesis);GO:0010014(meristem initiation);GO:0010073(meristem maintenance);GO:0010075(regulation of meristem g…	NA	828	848	839	0.848073	3.5	..((((((((((((((((((.&.))))))))))))))))))..	CUGGGAUGAAGCCUGGUCCGG&UCGGACCAGGCUUCAUUCCCC	8	908.471	2	0.0707046
ath-miR166a-3p	Cca.gene25891	homeobox-leucine zipper protein ATHB-15-like protein [Cinnamomum micranthum f. kanehirae]	GO:0003677(DNA binding);GO:0003700(DNA binding transcription factor activity);GO:0005634(nucleus);GO:0006351(transcription, DNA-templated);GO:0006355(regulation of transcription, DNA-templated);GO:0008289(lipid binding);GO:0009855(determination of bilateral symmetry);GO:0009965(leaf morphogenesis);GO:0010014(meristem initiation);GO:0010073(meristem maintenance);GO:0010075(regulation of meristem g…	NA	905	925	916	0.848073	3.5	..((((((((((((((((((.&.))))))))))))))))))..	CUGGGAUGAAGCCUGGUCCGG&UCGGACCAGGCUUCAUUCCCC	10	1135.59	0	0.00207873
ath-miR166a-3p	Cca.gene35718	homeobox-leucine zipper protein ATHB-15-like protein [Cinnamomum micranthum f. kanehirae]	GO:0003677(DNA binding);GO:0003700(DNA binding transcription factor activity);GO:0005634(nucleus);GO:0006351(transcription, DNA-templated);GO:0006355(regulation of transcription, DNA-templated);GO:0008289(lipid binding);GO:0009855(determination of bilateral symmetry);GO:0009965(leaf morphogenesis);GO:0010014(meristem initiation);GO:0010073(meristem maintenance);GO:0010075(regulation of meristem g…	NA	917	937	928	0.85941	3	..((((((((((((((((((.&.))))))))))))))))))..	CUGGAAUGAAGCCUGGUCCGG&UCGGACCAGGCUUCAUUCCCC	13	1476.27	0	0.000594364
ath-miR166a-3p	Cca.gene23434	homeobox-leucine zipper protein HOX32-like protein [Cinnamomum micranthum f. kanehirae]	GO:0003677(DNA binding);GO:0003700(DNA binding transcription factor activity);GO:0005634(nucleus);GO:0006351(transcription, DNA-templated);GO:0006355(regulation of transcription, DNA-templated);GO:0008289(lipid binding);GO:0009855(determination of bilateral symmetry);GO:0009944(polarity specification of adaxial/abaxial axis);GO:0009955(adaxial/abaxial pattern specification);GO:0010014(meristem in…	NA	785	805	796	0.848073	3.5	..((((((((((((((((((.&.))))))))))))))))))..	UUGGGAUGAAGCCUGGUCCGG&UCGGACCAGGCUUCAUUCCCC	8	908.471	0	0.00148525
ath-miR166a-3p	Cca.gene10121	homeobox-leucine zipper protein REVOLUTA-like protein [Cinnamomum micranthum f. kanehirae]	GO:0003677(DNA binding);GO:0003700(DNA binding transcription factor activity);GO:0005634(nucleus);GO:0006351(transcription, DNA-templated);GO:0006355(regulation of transcription, DNA-templated);GO:0008289(lipid binding);GO:0009855(determination of bilateral symmetry);GO:0009944(polarity specification of adaxial/abaxial axis);GO:0009956(radial pattern formation);GO:0010014(meristem initiation);GO:…	NA	497	517	508	0.848073	3.5	..((((((((((((((((((.&.))))))))))))))))))..	CUGGGAUGAAGCCUGGUCCGG&UCGGACCAGGCUUCAUUCCCC	7	794.913	0	0.00237534
ath-miR166a-3p	Cca.gene32005	PREDICTED: homeobox-leucine zipper protein HOX32-like [Nelumbo nucifera]	GO:0003677(DNA binding);GO:0003700(DNA binding transcription factor activity);GO:0005634(nucleus);GO:0006351(transcription, DNA-templated);GO:0006355(regulation of transcription, DNA-templated);GO:0008289(lipid binding);GO:0009855(determination of bilateral symmetry);GO:0009944(polarity specification of adaxial/abaxial axis);GO:0009955(adaxial/abaxial pattern specification);GO:0010014(meristem in…	NA	844	864	855	0.848073	3.5	..((((((((((((((((((.&.))))))))))))))))))..	UUGGGAUGAAGCCUGGUCCGG&UCGGACCAGGCUUCAUUCCCC	5	567.795	0	0.00178203
ath-miR166a-3p	Cca.gene40048	Tryptophan synthase beta subunit-like protein PLP-dependent enzymes superfamily [Cinnamomum micranthum f. kanehirae]	GO:0004124(cysteine synthase activity);GO:0005737(cytoplasm);GO:0006535(cysteine biosynthetic process from serine);GO:0030170(pyridoxal phosphate binding)	ko00920(Sulfur metabolism);ko00270(Cysteine and methionine metabolism)	1004	1022	1013	0.727891	5.5	((((((--(((((((((((..&..)))))))))))..))))))	GGGGGA--AAGCCUGGUCCUC&UCGGACCAGGCUUCAUUCCCC	1	113.559	4	0.498784
ath-miR166a-3p_1ss18CT	Cca.gene39980	Homeobox domain-containing protein [Cinnamomum micranthum f. kanehirae]	GO:0003677(DNA binding);GO:0003700(DNA binding transcription factor activity);GO:0005634(nucleus);GO:0006351(transcription, DNA-templated);GO:0006355(regulation of transcription, DNA-templated);GO:0008289(lipid binding);GO:0009855(determination of bilateral symmetry);GO:0009944(polarity specification of adaxial/abaxial axis);GO:0009956(radial pattern formation);GO:0010014(meristem initiation);GO:…	NA	1216	1234	1225	0.848921	3	((((--((((((((((((((.&.))))))))))))))..))))	GGGA--UGAAGCCUGGUCCGG&UCGGACCAGGCUUCAUUUCCC	5	567.795	2	0.0535115
ath-miR166a-3p_1ss18CT	Cca.gene11332	Homeobox-leucine zipper protein ATHB-15 [Cinnamomum micranthum f. kanehirae]	GO:0003677(DNA binding);GO:0003700(DNA binding transcription factor activity);GO:0005634(nucleus);GO:0006351(transcription, DNA-templated);GO:0006355(regulation of transcription, DNA-templated);GO:0008289(lipid binding);GO:0009855(determination of bilateral symmetry);GO:0009965(leaf morphogenesis);GO:0010014(meristem initiation);GO:0010073(meristem maintenance);GO:0010075(regulation of meristem g…	NA	830	848	839	0.848921	3	((((--((((((((((((((.&.))))))))))))))..))))	GGGA--UGAAGCCUGGUCCGG&UCGGACCAGGCUUCAUUUCCC	8	908.471	2	0.0360003
ath-miR166a-3p_1ss18CT	Cca.gene25891	homeobox-leucine zipper protein ATHB-15-like protein [Cinnamomum micranthum f. kanehirae]	GO:0003677(DNA binding);GO:0003700(DNA binding transcription factor activity);GO:0005634(nucleus);GO:0006351(transcription, DNA-templated);GO:0006355(regulation of transcription, DNA-templated);GO:0008289(lipid binding);GO:0009855(determination of bilateral symmetry);GO:0009965(leaf morphogenesis);GO:0010014(meristem initiation);GO:0010073(meristem maintenance);GO:0010075(regulation of meristem g…	NA	907	925	916	0.848921	3	((((--((((((((((((((.&.))))))))))))))..))))	GGGA--UGAAGCCUGGUCCGG&UCGGACCAGGCUUCAUUUCCC	10	1135.59	0	0.00118838
ath-miR166a-3p_1ss18CT	Cca.gene35718	homeobox-leucine zipper protein ATHB-15-like protein [Cinnamomum micranthum f. kanehirae]	GO:0003677(DNA binding);GO:0003700(DNA binding transcription factor activity);GO:0005634(nucleus);GO:0006351(transcription, DNA-templated);GO:0006355(regulation of transcription, DNA-templated);GO:0008289(lipid binding);GO:0009855(determination of bilateral symmetry);GO:0009965(leaf morphogenesis);GO:0010014(meristem initiation);GO:0010073(meristem maintenance);GO:0010075(regulation of meristem g…	NA	917	937	928	0.839329	3.5	..((((((((((((((((((.&.))))))))))))))))))..	CUGGAAUGAAGCCUGGUCCGG&UCGGACCAGGCUUCAUUUCCC	13	1476.27	0	0.00237534
ath-miR166a-3p_1ss18CT	Cca.gene23434	homeobox-leucine zipper protein HOX32-like protein [Cinnamomum micranthum f. kanehirae]	GO:0003677(DNA binding);GO:0003700(DNA binding transcription factor activity);GO:0005634(nucleus);GO:0006351(transcription, DNA-templated);GO:0006355(regulation of transcription, DNA-templated);GO:0008289(lipid binding);GO:0009855(determination of bilateral symmetry);GO:0009944(polarity specification of adaxial/abaxial axis);GO:0009955(adaxial/abaxial pattern specification);GO:0010014(meristem in…	NA	787	805	796	0.848921	3	((((--((((((((((((((.&.))))))))))))))..))))	GGGA--UGAAGCCUGGUCCGG&UCGGACCAGGCUUCAUUUCCC	8	908.471	0	0.00207873
ath-miR166a-3p_1ss18CT	Cca.gene10121	homeobox-leucine zipper protein REVOLUTA-like protein [Cinnamomum micranthum f. kanehirae]	GO:0003677(DNA binding);GO:0003700(DNA binding transcription factor activity);GO:0005634(nucleus);GO:0006351(transcription, DNA-templated);GO:0006355(regulation of transcription, DNA-templated);GO:0008289(lipid binding);GO:0009855(determination of bilateral symmetry);GO:0009944(polarity specification of adaxial/abaxial axis);GO:0009956(radial pattern formation);GO:0010014(meristem initiation);GO:…	NA	499	517	508	0.848921	3	((((--((((((((((((((.&.))))))))))))))..))))	GGGA--UGAAGCCUGGUCCGG&UCGGACCAGGCUUCAUUUCCC	7	794.913	0	0.00148525
ath-miR166a-3p_1ss18CT	Cca.gene32005	PREDICTED: homeobox-leucine zipper protein HOX32-like [Nelumbo nucifera]	GO:0003677(DNA binding);GO:0003700(DNA binding transcription factor activity);GO:0005634(nucleus);GO:0006351(transcription, DNA-templated);GO:0006355(regulation of transcription, DNA-templated);GO:0008289(lipid binding);GO:0009855(determination of bilateral symmetry);GO:0009944(polarity specification of adaxial/abaxial axis);GO:0009955(adaxial/abaxial pattern specification);GO:0010014(meristem in…	NA	846	864	855	0.848921	3	((((--((((((((((((((.&.))))))))))))))..))))	GGGA--UGAAGCCUGGUCCGG&UCGGACCAGGCUUCAUUUCCC	5	567.795	0	0.00178203
ath-miR166a-3p_1ss18CT	Cca.gene38651	splicing factor 3B subunit 2-like protein [Cinnamomum micranthum f. kanehirae]	GO:0000398(mRNA splicing, via spliceosome);GO:0005684(U2-type spliceosomal complex);GO:0005686(U2 snRNP);GO:0005689(U12-type spliceosomal complex);GO:0071011(precatalytic spliceosome);GO:0071013(catalytic step 2 spliceosome)	ko03040(Spliceosome)	674	694	685	0.805755	6.5	(((((((((((((((((.(..&..).)))))))))))))))))	GGGAGAUGAAGCCUGGUGUUU&UCGGACCAGGCUUCAUUUCCC	5	567.795	2	0.152097
ath-miR166a-3p_1ss18CT	Cca.gene40048	Tryptophan synthase beta subunit-like protein PLP-dependent enzymes superfamily [Cinnamomum micranthum f. kanehirae]	GO:0004124(cysteine synthase activity);GO:0005737(cytoplasm);GO:0006535(cysteine biosynthetic process from serine);GO:0030170(pyridoxal phosphate binding)	ko00920(Sulfur metabolism);ko00270(Cysteine and methionine metabolism)	1004	1022	1013	0.702638	6	((((((--(((((((((((..&..)))))))))))..))))))	GGGGGA--AAGCCUGGUCCUC&UCGGACCAGGCUUCAUUUCCC	1	113.559	4	0.650024
ath-miR166a-3p_1ss20CT	Cca.gene11805	dehydrin ERD14 [Cinnamomum micranthum f. kanehirae]	GO:0005829(cytosol);GO:0009414(response to water deprivation);GO:0009631(cold acclimation);GO:0009737(response to abscisic acid);GO:0016020(membrane)	NA	482	500	491	0.692857	5	(((((--((((((.(((((((&))))))).))))))..)))))	GAGGA--GAAGCCAGGUCUGA&UCGGACCAGGCUUCAUUCCUC	16	1816.94	3	0.337023
ath-miR166a-3p_1ss20CT	Cca.gene39980	Homeobox domain-containing protein [Cinnamomum micranthum f. kanehirae]	GO:0003677(DNA binding);GO:0003700(DNA binding transcription factor activity);GO:0005634(nucleus);GO:0006351(transcription, DNA-templated);GO:0006355(regulation of transcription, DNA-templated);GO:0008289(lipid binding);GO:0009855(determination of bilateral symmetry);GO:0009944(polarity specification of adaxial/abaxial axis);GO:0009956(radial pattern formation);GO:0010014(meristem initiation);GO:…	NA	1214	1234	1225	0.9	3.5	..((((((((((((((((((.&.))))))))))))))))))..	CUGGGAUGAAGCCUGGUCCGG&UCGGACCAGGCUUCAUUCCUC	5	567.795	2	0.0360003
ath-miR166a-3p_1ss20CT	Cca.gene11332	Homeobox-leucine zipper protein ATHB-15 [Cinnamomum micranthum f. kanehirae]	GO:0003677(DNA binding);GO:0003700(DNA binding transcription factor activity);GO:0005634(nucleus);GO:0006351(transcription, DNA-templated);GO:0006355(regulation of transcription, DNA-templated);GO:0008289(lipid binding);GO:0009855(determination of bilateral symmetry);GO:0009965(leaf morphogenesis);GO:0010014(meristem initiation);GO:0010073(meristem maintenance);GO:0010075(regulation of meristem g…	NA	828	848	839	0.9	3.5	..((((((((((((((((((.&.))))))))))))))))))..	CUGGGAUGAAGCCUGGUCCGG&UCGGACCAGGCUUCAUUCCUC	8	908.471	2	0.0535115
ath-miR166a-3p_1ss20CT	Cca.gene25891	homeobox-leucine zipper protein ATHB-15-like protein [Cinnamomum micranthum f. kanehirae]	GO:0003677(DNA binding);GO:0003700(DNA binding transcription factor activity);GO:0005634(nucleus);GO:0006351(transcription, DNA-templated);GO:0006355(regulation of transcription, DNA-templated);GO:0008289(lipid binding);GO:0009855(determination of bilateral symmetry);GO:0009965(leaf morphogenesis);GO:0010014(meristem initiation);GO:0010073(meristem maintenance);GO:0010075(regulation of meristem g…	NA	905	925	916	0.9	3.5	..((((((((((((((((((.&.))))))))))))))))))..	CUGGGAUGAAGCCUGGUCCGG&UCGGACCAGGCUUCAUUCCUC	10	1135.59	0	0.00207873
ath-miR166a-3p_1ss20CT	Cca.gene35718	homeobox-leucine zipper protein ATHB-15-like protein [Cinnamomum micranthum f. kanehirae]	GO:0003677(DNA binding);GO:0003700(DNA binding transcription factor activity);GO:0005634(nucleus);GO:0006351(transcription, DNA-templated);GO:0006355(regulation of transcription, DNA-templated);GO:0008289(lipid binding);GO:0009855(determination of bilateral symmetry);GO:0009965(leaf morphogenesis);GO:0010014(meristem initiation);GO:0010073(meristem maintenance);GO:0010075(regulation of meristem g…	NA	917	937	928	0.911905	3	..((((((((((((((((((.&.))))))))))))))))))..	CUGGAAUGAAGCCUGGUCCGG&UCGGACCAGGCUUCAUUCCUC	13	1476.27	0	0.000297226
ath-miR166a-3p_1ss20CT	Cca.gene23434	homeobox-leucine zipper protein HOX32-like protein [Cinnamomum micranthum f. kanehirae]	GO:0003677(DNA binding);GO:0003700(DNA binding transcription factor activity);GO:0005634(nucleus);GO:0006351(transcription, DNA-templated);GO:0006355(regulation of transcription, DNA-templated);GO:0008289(lipid binding);GO:0009855(determination of bilateral symmetry);GO:0009944(polarity specification of adaxial/abaxial axis);GO:0009955(adaxial/abaxial pattern specification);GO:0010014(meristem in…	NA	785	805	796	0.9	3.5	..((((((((((((((((((.&.))))))))))))))))))..	UUGGGAUGAAGCCUGGUCCGG&UCGGACCAGGCUUCAUUCCUC	8	908.471	0	0.00118838
ath-miR166a-3p_1ss20CT	Cca.gene10121	homeobox-leucine zipper protein REVOLUTA-like protein [Cinnamomum micranthum f. kanehirae]	GO:0003677(DNA binding);GO:0003700(DNA binding transcription factor activity);GO:0005634(nucleus);GO:0006351(transcription, DNA-templated);GO:0006355(regulation of transcription, DNA-templated);GO:0008289(lipid binding);GO:0009855(determination of bilateral symmetry);GO:0009944(polarity specification of adaxial/abaxial axis);GO:0009956(radial pattern formation);GO:0010014(meristem initiation);GO:…	NA	497	517	508	0.9	3.5	..((((((((((((((((((.&.))))))))))))))))))..	CUGGGAUGAAGCCUGGUCCGG&UCGGACCAGGCUUCAUUCCUC	7	794.913	0	0.00178203
ath-miR166a-3p_1ss20CT	Cca.gene28410	NAC domain-containing protein 17-like protein [Cinnamomum micranthum f. kanehirae]	GO:0003677(DNA binding);GO:0003700(DNA binding transcription factor activity);GO:0005634(nucleus);GO:0005789(endoplasmic reticulum membrane);GO:0006351(transcription, DNA-templated);GO:0006355(regulation of transcription, DNA-templated);GO:0007275(multicellular organism development);GO:0016021(integral component of membrane);GO:0070301(cellular response to hydrogen peroxide)	ko03013(RNA transport);ko03015(mRNA surveillance pathway);ko03018(RNA degradation)	1101	1120	1111	0.664286	6.5	((.(((((-((((((((((..&..)))))))))).))))).))	GAAGAGUG-GGCCUGGUCCUA&UCGGACCAGGCUUCAUUCCUC	1	113.559	4	0.890332
ath-miR166a-3p_1ss20CT	Cca.gene32005	PREDICTED: homeobox-leucine zipper protein HOX32-like [Nelumbo nucifera]	GO:0003677(DNA binding);GO:0003700(DNA binding transcription factor activity);GO:0005634(nucleus);GO:0006351(transcription, DNA-templated);GO:0006355(regulation of transcription, DNA-templated);GO:0008289(lipid binding);GO:0009855(determination of bilateral symmetry);GO:0009944(polarity specification of adaxial/abaxial axis);GO:0009955(adaxial/abaxial pattern specification);GO:0010014(meristem in…	NA	844	864	855	0.9	3.5	..((((((((((((((((((.&.))))))))))))))))))..	UUGGGAUGAAGCCUGGUCCGG&UCGGACCAGGCUUCAUUCCUC	5	567.795	0	0.00148525
ath-miR166a-3p_1ss20CT	Cca.gene35045	protein DETOXIFICATION 42 [Cinnamomum micranthum f. kanehirae]	GO:0006855(drug transmembrane transport)	NA	415	434	425	0.657143	6.5	((((((((-((((.((((((.&.)))))).)))).))))))))	GAGGGAUG-AGCUAGGUCUGG&UCGGACCAGGCUUCAUUCCUC	2	227.118	3	0.458359
ath-miR166a-3p_1ss20CT	Cca.gene39287	putative DNA helicase INO80 [Cinnamomum micranthum f. kanehirae]	GO:0003729(mRNA binding);GO:0003743(translation initiation factor activity);GO:0005634(nucleus);GO:0006413(translational initiation)	NA	2134	2152	2144	0.711905	6	((((((((.-((((((-(((.&.))).))))))..))))))))	GAGGAAUGU-GCCUGG-CCGU&UCGGACCAGGCUUCAUUCCUC	6	681.354	2	0.483127
ath-miR166a-3p_1ss20CT	Cca.gene40048	Tryptophan synthase beta subunit-like protein PLP-dependent enzymes superfamily [Cinnamomum micranthum f. kanehirae]	GO:0004124(cysteine synthase activity);GO:0005737(cytoplasm);GO:0006535(cysteine biosynthetic process from serine);GO:0030170(pyridoxal phosphate binding)	ko00920(Sulfur metabolism);ko00270(Cysteine and methionine metabolism)	1004	1022	1013	0.692857	6	((((((--(((((((((((..&..)))))))))))..))))))	GGGGGA--AAGCCUGGUCCUC&UCGGACCAGGCUUCAUUCCUC	1	113.559	4	0.809428
ath-miR166a-3p_L+2R-2	Cca.gene34178	chlorophyll a-b binding protein CP29.1, chloroplastic [Cinnamomum micranthum f. kanehirae]	GO:0009416(response to light stimulus);GO:0009535(chloroplast thylakoid membrane);GO:0009768(photosynthesis, light harvesting in photosystem I);GO:0009941(chloroplast envelope);GO:0010287(plastoglobule);GO:0016168(chlorophyll binding);GO:0031409(pigment binding)	ko00196(Photosynthesis - antenna proteins)	434	454	445	0.702381	6.5	(((..(((((((((((.((((&)))).)))))))))))..)))	GGACGGGAGCUUGGUCGGGGA&UCUCGGACCAGGCUUCAUUCC	1	113.559	4	0.61978
ath-miR166a-3p_L+2R-2	Cca.gene39980	Homeobox domain-containing protein [Cinnamomum micranthum f. kanehirae]	GO:0003677(DNA binding);GO:0003700(DNA binding transcription factor activity);GO:0005634(nucleus);GO:0006351(transcription, DNA-templated);GO:0006355(regulation of transcription, DNA-templated);GO:0008289(lipid binding);GO:0009855(determination of bilateral symmetry);GO:0009944(polarity specification of adaxial/abaxial axis);GO:0009956(radial pattern formation);GO:0010014(meristem initiation);GO:…	NA	1216	1235	1227	0.902381	2.5	((((((((((((((((((-((&)).))))))))))))))))))	GGGAUGAAGCCUGGUCCG-GA&UCUCGGACCAGGCUUCAUUCC	8	908.471	0	0.000594364
ath-miR166a-3p_L+2R-2	Cca.gene11332	Homeobox-leucine zipper protein ATHB-15 [Cinnamomum micranthum f. kanehirae]	GO:0003677(DNA binding);GO:0003700(DNA binding transcription factor activity);GO:0005634(nucleus);GO:0006351(transcription, DNA-templated);GO:0006355(regulation of transcription, DNA-templated);GO:0008289(lipid binding);GO:0009855(determination of bilateral symmetry);GO:0009965(leaf morphogenesis);GO:0010014(meristem initiation);GO:0010073(meristem maintenance);GO:0010075(regulation of meristem g…	NA	830	849	841	0.902381	2.5	((((((((((((((((((-((&)).))))))))))))))))))	GGGAUGAAGCCUGGUCCG-GA&UCUCGGACCAGGCUUCAUUCC	1	113.559	4	0.0795441
ath-miR166a-3p_L+2R-2	Cca.gene25891	homeobox-leucine zipper protein ATHB-15-like protein [Cinnamomum micranthum f. kanehirae]	GO:0003677(DNA binding);GO:0003700(DNA binding transcription factor activity);GO:0005634(nucleus);GO:0006351(transcription, DNA-templated);GO:0006355(regulation of transcription, DNA-templated);GO:0008289(lipid binding);GO:0009855(determination of bilateral symmetry);GO:0009965(leaf morphogenesis);GO:0010014(meristem initiation);GO:0010073(meristem maintenance);GO:0010075(regulation of meristem g…	NA	907	926	918	0.902381	2.5	((((((((((((((((((-((&)).))))))))))))))))))	GGGAUGAAGCCUGGUCCG-GA&UCUCGGACCAGGCUUCAUUCC	3	340.677	2	0.10416
ath-miR166a-3p_L+2R-2	Cca.gene35718	homeobox-leucine zipper protein ATHB-15-like protein [Cinnamomum micranthum f. kanehirae]	GO:0003677(DNA binding);GO:0003700(DNA binding transcription factor activity);GO:0005634(nucleus);GO:0006351(transcription, DNA-templated);GO:0006355(regulation of transcription, DNA-templated);GO:0008289(lipid binding);GO:0009855(determination of bilateral symmetry);GO:0009965(leaf morphogenesis);GO:0010014(meristem initiation);GO:0010073(meristem maintenance);GO:0010075(regulation of meristem g…	NA	919	938	930	0.914286	2	((((((((((((((((((-((&)).))))))))))))))))))	GGAAUGAAGCCUGGUCCG-GA&UCUCGGACCAGGCUUCAUUCC	1	113.559	4	0.0272505
ath-miR166a-3p_L+2R-2	Cca.gene23434	homeobox-leucine zipper protein HOX32-like protein [Cinnamomum micranthum f. kanehirae]	GO:0003677(DNA binding);GO:0003700(DNA binding transcription factor activity);GO:0005634(nucleus);GO:0006351(transcription, DNA-templated);GO:0006355(regulation of transcription, DNA-templated);GO:0008289(lipid binding);GO:0009855(determination of bilateral symmetry);GO:0009944(polarity specification of adaxial/abaxial axis);GO:0009955(adaxial/abaxial pattern specification);GO:0010014(meristem in…	NA	787	806	798	0.902381	2.5	((((((((((((((((((-((&)).))))))))))))))))))	GGGAUGAAGCCUGGUCCG-GA&UCUCGGACCAGGCUUCAUUCC	1	113.559	4	0.104627
ath-miR166a-3p_L+2R-2	Cca.gene35030	outer envelope protein 80, chloroplastic-like protein isoform X1 [Cinnamomum micranthum f. kanehirae]	GO:0003674(molecular_function);GO:0005739(mitochondrion);GO:0009507(chloroplast);GO:0009536(plastid);GO:0009658(chloroplast organization);GO:0009707(chloroplast outer membrane);GO:0009793(embryo development ending in seed dormancy);GO:0009941(chloroplast envelope);GO:0016020(membrane)	NA	408	426	418	0.666667	5.5	((((-((((((-((((((((.&.)))))))).)))))).))))	GGAG-GAAGCC-GGUUCGAGC&UCUCGGACCAGGCUUCAUUCC	5	567.795	1	0.0275692
ath-miR166a-3p_L+2R-2	Cca.gene32005	PREDICTED: homeobox-leucine zipper protein HOX32-like [Nelumbo nucifera]	GO:0003677(DNA binding);GO:0003700(DNA binding transcription factor activity);GO:0005634(nucleus);GO:0006351(transcription, DNA-templated);GO:0006355(regulation of transcription, DNA-templated);GO:0008289(lipid binding);GO:0009855(determination of bilateral symmetry);GO:0009944(polarity specification of adaxial/abaxial axis);GO:0009955(adaxial/abaxial pattern specification);GO:0010014(meristem in…	NA	846	865	857	0.902381	2.5	((((((((((((((((((-((&)).))))))))))))))))))	GGGAUGAAGCCUGGUCCG-GA&UCUCGGACCAGGCUUCAUUCC	1	113.559	4	0.175849
ath-miR166a-3p_R-1	Cca.gene938	5-methyltetrahydropteroyltriglutamate--homocysteine methyltransferase 1 [Cinnamomum micranthum f. kanehirae]	GO:0003871(5-methyltetrahydropteroyltriglutamate-homocysteine S-methyltransferase activity);GO:0005576(extracellular region);GO:0005829(cytosol);GO:0008705(methionine synthase activity);GO:0050667(homocysteine metabolic process)	ko00270(Cysteine and methionine metabolism);ko00450(Selenocompound metabolism)	2230	2250	2240	0.669118	7	(((((((((((.((((.((((&))))-)))).)))))))))))	GGGAGUGAAGUAUGGUGCUGG&UCGG-ACCAGGCUUCAUUCCC	1	113.559	4	0.909617
ath-miR166a-3p_R-1	Cca.gene39980	Homeobox domain-containing protein [Cinnamomum micranthum f. kanehirae]	GO:0003677(DNA binding);GO:0003700(DNA binding transcription factor activity);GO:0005634(nucleus);GO:0006351(transcription, DNA-templated);GO:0006355(regulation of transcription, DNA-templated);GO:0008289(lipid binding);GO:0009855(determination of bilateral symmetry);GO:0009944(polarity specification of adaxial/abaxial axis);GO:0009956(radial pattern formation);GO:0010014(meristem initiation);GO:…	NA	1215	1234	1225	0.916667	2.5	.((((((((((((((((((.&.)))))))))))))))))).	UGGGAUGAAGCCUGGUCCGG&UCGGACCAGGCUUCAUUCCC	5	567.795	2	0.0360003
ath-miR166a-3p_R-1	Cca.gene11332	Homeobox-leucine zipper protein ATHB-15 [Cinnamomum micranthum f. kanehirae]	GO:0003677(DNA binding);GO:0003700(DNA binding transcription factor activity);GO:0005634(nucleus);GO:0006351(transcription, DNA-templated);GO:0006355(regulation of transcription, DNA-templated);GO:0008289(lipid binding);GO:0009855(determination of bilateral symmetry);GO:0009965(leaf morphogenesis);GO:0010014(meristem initiation);GO:0010073(meristem maintenance);GO:0010075(regulation of meristem g…	NA	829	848	839	0.916667	2.5	.((((((((((((((((((.&.)))))))))))))))))).	UGGGAUGAAGCCUGGUCCGG&UCGGACCAGGCUUCAUUCCC	8	908.471	2	0.0535115
ath-miR166a-3p_R-1	Cca.gene25891	homeobox-leucine zipper protein ATHB-15-like protein [Cinnamomum micranthum f. kanehirae]	GO:0003677(DNA binding);GO:0003700(DNA binding transcription factor activity);GO:0005634(nucleus);GO:0006351(transcription, DNA-templated);GO:0006355(regulation of transcription, DNA-templated);GO:0008289(lipid binding);GO:0009855(determination of bilateral symmetry);GO:0009965(leaf morphogenesis);GO:0010014(meristem initiation);GO:0010073(meristem maintenance);GO:0010075(regulation of meristem g…	NA	906	925	916	0.916667	2.5	.((((((((((((((((((.&.)))))))))))))))))).	UGGGAUGAAGCCUGGUCCGG&UCGGACCAGGCUUCAUUCCC	10	1135.59	0	0.00207873
ath-miR166a-3p_R-1	Cca.gene35718	homeobox-leucine zipper protein ATHB-15-like protein [Cinnamomum micranthum f. kanehirae]	GO:0003677(DNA binding);GO:0003700(DNA binding transcription factor activity);GO:0005634(nucleus);GO:0006351(transcription, DNA-templated);GO:0006355(regulation of transcription, DNA-templated);GO:0008289(lipid binding);GO:0009855(determination of bilateral symmetry);GO:0009965(leaf morphogenesis);GO:0010014(meristem initiation);GO:0010073(meristem maintenance);GO:0010075(regulation of meristem g…	NA	918	937	928	0.928922	2	.((((((((((((((((((.&.)))))))))))))))))).	UGGAAUGAAGCCUGGUCCGG&UCGGACCAGGCUUCAUUCCC	13	1476.27	0	0.000297226
ath-miR166a-3p_R-1	Cca.gene23434	homeobox-leucine zipper protein HOX32-like protein [Cinnamomum micranthum f. kanehirae]	GO:0003677(DNA binding);GO:0003700(DNA binding transcription factor activity);GO:0005634(nucleus);GO:0006351(transcription, DNA-templated);GO:0006355(regulation of transcription, DNA-templated);GO:0008289(lipid binding);GO:0009855(determination of bilateral symmetry);GO:0009944(polarity specification of adaxial/abaxial axis);GO:0009955(adaxial/abaxial pattern specification);GO:0010014(meristem in…	NA	786	805	796	0.916667	2.5	.((((((((((((((((((.&.)))))))))))))))))).	UGGGAUGAAGCCUGGUCCGG&UCGGACCAGGCUUCAUUCCC	8	908.471	0	0.00148525
ath-miR166a-3p_R-1	Cca.gene10121	homeobox-leucine zipper protein REVOLUTA-like protein [Cinnamomum micranthum f. kanehirae]	GO:0003677(DNA binding);GO:0003700(DNA binding transcription factor activity);GO:0005634(nucleus);GO:0006351(transcription, DNA-templated);GO:0006355(regulation of transcription, DNA-templated);GO:0008289(lipid binding);GO:0009855(determination of bilateral symmetry);GO:0009944(polarity specification of adaxial/abaxial axis);GO:0009956(radial pattern formation);GO:0010014(meristem initiation);GO:…	NA	498	517	508	0.916667	2.5	.((((((((((((((((((.&.)))))))))))))))))).	UGGGAUGAAGCCUGGUCCGG&UCGGACCAGGCUUCAUUCCC	7	794.913	0	0.00178203
ath-miR166a-3p_R-1	Cca.gene3224	hypothetical protein CKAN_02531400 [Cinnamomum micranthum f. kanehirae]	GO:0003674(molecular_function);GO:0008150(biological_process);GO:0009507(chloroplast);GO:0009941(chloroplast envelope)	NA	377	393	384	0.656863	5	((((---(((((((((((((&)))))))))))))...))))	GGGA---AAGCUUGGUCUGA&UCGGACCAGGCUUCAUUCCC	1	113.559	4	0.947988
ath-miR166a-3p_R-1	Cca.gene32005	PREDICTED: homeobox-leucine zipper protein HOX32-like [Nelumbo nucifera]	GO:0003677(DNA binding);GO:0003700(DNA binding transcription factor activity);GO:0005634(nucleus);GO:0006351(transcription, DNA-templated);GO:0006355(regulation of transcription, DNA-templated);GO:0008289(lipid binding);GO:0009855(determination of bilateral symmetry);GO:0009944(polarity specification of adaxial/abaxial axis);GO:0009955(adaxial/abaxial pattern specification);GO:0010014(meristem in…	NA	845	864	855	0.916667	2.5	.((((((((((((((((((.&.)))))))))))))))))).	UGGGAUGAAGCCUGGUCCGG&UCGGACCAGGCUUCAUUCCC	5	567.795	0	0.00118838
ath-miR166a-3p_R-1	Cca.gene38651	splicing factor 3B subunit 2-like protein [Cinnamomum micranthum f. kanehirae]	GO:0000398(mRNA splicing, via spliceosome);GO:0005684(U2-type spliceosomal complex);GO:0005686(U2 snRNP);GO:0005689(U12-type spliceosomal complex);GO:0071011(precatalytic spliceosome);GO:0071013(catalytic step 2 spliceosome)	ko03040(Spliceosome)	674	694	685	0.705882	7	((((.((((((((((((.(..&..).))))))))))))-))))	GGGAGAUGAAGCCUGGUGUUU&UCGGACCAGGCUUCAU-UCCC	5	567.795	2	0.545375
ath-miR166a-3p_R-1	Cca.gene40048	Tryptophan synthase beta subunit-like protein PLP-dependent enzymes superfamily [Cinnamomum micranthum f. kanehirae]	GO:0004124(cysteine synthase activity);GO:0005737(cytoplasm);GO:0006535(cysteine biosynthetic process from serine);GO:0030170(pyridoxal phosphate binding)	ko00920(Sulfur metabolism);ko00270(Cysteine and methionine metabolism)	1005	1022	1013	0.710784	5.5	(((((--(((((((((((..&..)))))))))))..)))))	GGGGA--AAGCCUGGUCCUC&UCGGACCAGGCUUCAUUCCC	1	113.559	4	0.659561
ath-miR167d_1ss22GA	Cca.gene26869	AUX/IAA protein [Cinnamomum micranthum f. kanehirae]	GO:0003700(DNA binding transcription factor activity);GO:0005515(protein binding);GO:0005634(nucleus);GO:0006351(transcription, DNA-templated);GO:0006355(regulation of transcription, DNA-templated);GO:0009733(response to auxin);GO:0009734(auxin-activated signaling pathway);GO:0009908(flower development);GO:0043565(sequence-specific DNA binding)	ko04075(Plant hormone signal transduction)	3405	3426	3417	0.743468	5	(.((((((.(((((((((((..&..))))))))))).)))))).)	UGAGAUCAGGCUGGCAGCUUGU&UGAAGCUGCCAGCAUGAUCUGA	3	340.677	2	0.152097
ath-miR167d_1ss22GA	Cca.gene34430	AUX/IAA protein [Cinnamomum micranthum f. kanehirae]	GO:0003700(DNA binding transcription factor activity);GO:0005515(protein binding);GO:0005634(nucleus);GO:0006351(transcription, DNA-templated);GO:0006355(regulation of transcription, DNA-templated);GO:0009733(response to auxin);GO:0009734(auxin-activated signaling pathway);GO:0009908(flower development);GO:0043565(sequence-specific DNA binding)	ko04075(Plant hormone signal transduction)	2932	2953	2944	0.743468	5	(.((((((.(((((((((((..&..))))))))))).)))))).)	UGAGAUCAGGCUGGCAGCUUGU&UGAAGCUGCCAGCAUGAUCUGA	4	454.236	0	0.00178203
ath-miR167d_1ss22GA	Cca.gene21310	auxin response factor 6-like protein isoform X1 [Cinnamomum micranthum f. kanehirae]	GO:0003677(DNA binding);GO:0003700(DNA binding transcription factor activity);GO:0005515(protein binding);GO:0005634(nucleus);GO:0006351(transcription, DNA-templated);GO:0006355(regulation of transcription, DNA-templated);GO:0009733(response to auxin);GO:0009734(auxin-activated signaling pathway);GO:0009908(flower development)	ko04075(Plant hormone signal transduction)	3118	3139	3130	0.743468	5	(.((((((.(((((((((((..&..))))))))))).)))))).)	UGAGAUCAGGCUGGCAGCUUGU&UGAAGCUGCCAGCAUGAUCUGA	72	8176.24	0	0.00118838
ath-miR167d_1ss22GA	Cca.gene23397	auxin response factor 6-like protein isoform X1 [Cinnamomum micranthum f. kanehirae]	GO:0003677(DNA binding);GO:0003700(DNA binding transcription factor activity);GO:0005515(protein binding);GO:0005634(nucleus);GO:0006351(transcription, DNA-templated);GO:0006355(regulation of transcription, DNA-templated);GO:0009733(response to auxin);GO:0009734(auxin-activated signaling pathway);GO:0009908(flower development)	ko04075(Plant hormone signal transduction)	2270	2291	2282	0.741093	5	(.((((((.(((((((((((..&..))))))))))).)))))).)	UGAGAUCAGGCUGGCAGCUUGU&UGAAGCUGCCAGCAUGAUCUGA	73	8289.8	0	0.00296829
ath-miR167d_1ss22GA	Cca.gene31986	auxin response factor 6-like protein isoform X2 [Cinnamomum micranthum f. kanehirae]	GO:0003677(DNA binding);GO:0003700(DNA binding transcription factor activity);GO:0005515(protein binding);GO:0005634(nucleus);GO:0006351(transcription, DNA-templated);GO:0006355(regulation of transcription, DNA-templated);GO:0009733(response to auxin);GO:0009734(auxin-activated signaling pathway);GO:0009908(flower development)	ko04075(Plant hormone signal transduction)	2591	2612	2603	0.743468	5	(.((((((.(((((((((((..&..))))))))))).)))))).)	UGAGAUCAGGCUGGCAGCUUGU&UGAAGCUGCCAGCAUGAUCUGA	1	113.559	4	0.198307
ath-miR167d_1ss22GA	Cca.gene34153	DNA-directed RNA polymerase I subunit 1 [Cinnamomum micranthum f. kanehirae]	GO:0001054(RNA polymerase I activity);GO:0005736(DNA-directed RNA polymerase I complex)	ko00230(Purine metabolism);ko00240(Pyrimidine metabolism);ko03020(RNA polymerase)	3047	3068	3059	0.800475	4.5	.(((.(((((((((((((((((&))))))))))))))))).))).	GCAGCUCGUGCUGGUGGCUUCA&UGAAGCUGCCAGCAUGAUCUGA	2	227.118	2	0.0360003
ath-miR167d_1ss22GA	Cca.gene22925	LOW QUALITY PROTEIN: AUX/IAA protein [Cinnamomum micranthum f. kanehirae]	GO:0003700(DNA binding transcription factor activity);GO:0005515(protein binding);GO:0005634(nucleus);GO:0006351(transcription, DNA-templated);GO:0006355(regulation of transcription, DNA-templated);GO:0009733(response to auxin);GO:0009734(auxin-activated signaling pathway);GO:0009908(flower development);GO:0043565(sequence-specific DNA binding)	ko04075(Plant hormone signal transduction)	2639	2660	2651	0.743468	5	(.((((((.(((((((((((..&..))))))))))).)))))).)	UGAGAUCAGGCUGGCAGCUUGU&UGAAGCUGCCAGCAUGAUCUGA	22	2498.3	0	0.00207873
ath-miR167d_1ss22GA	Cca.gene5947	LOW QUALITY PROTEIN: AUX/IAA protein [Cinnamomum micranthum f. kanehirae]	GO:0003700(DNA binding transcription factor activity);GO:0005515(protein binding);GO:0005634(nucleus);GO:0006351(transcription, DNA-templated);GO:0006355(regulation of transcription, DNA-templated);GO:0009733(response to auxin);GO:0009734(auxin-activated signaling pathway);GO:0009908(flower development);GO:0043565(sequence-specific DNA binding)	ko04075(Plant hormone signal transduction)	2594	2615	2606	0.743468	5	(.((((((.(((((((((((..&..))))))))))).)))))).)	UGAGAUCAGGCUGGCAGCUUGU&UGAAGCUGCCAGCAUGAUCUGA	25	2838.97	0	0.00148525
ath-miR167d_1ss22GA	Cca.gene785	PREDICTED: alanine--tRNA ligase-like [Elaeis guineensis]	GO:0000049(tRNA binding);GO:0004813(alanine-tRNA ligase activity);GO:0005739(mitochondrion);GO:0005829(cytosol);GO:0006400(tRNA modification);GO:0006419(alanyl-tRNA aminoacylation);GO:0009507(chloroplast);GO:0016597(amino acid binding)	ko00970(Aminoacyl-tRNA biosynthesis)	2630	2650	2641	0.653207	7	...(((((-((((((((((((.&.)))))))))))).)))))...	GAUGAUCA-GUUGGUAGCUUCU&UGAAGCUGCCAGCAUGAUCUGA	1	113.559	4	0.677863
ath-miR167d_R-1_1ss14AG	Cca.gene26869	AUX/IAA protein [Cinnamomum micranthum f. kanehirae]	GO:0003700(DNA binding transcription factor activity);GO:0005515(protein binding);GO:0005634(nucleus);GO:0006351(transcription, DNA-templated);GO:0006355(regulation of transcription, DNA-templated);GO:0009733(response to auxin);GO:0009734(auxin-activated signaling pathway);GO:0009908(flower development);GO:0043565(sequence-specific DNA binding)	ko04075(Plant hormone signal transduction)	3406	3426	3417	0.810096	5	.((((((.(((((((((((..&..))))))))))).)))))).	GAGAUCAGGCUGGCAGCUUGU&UGAAGCUGCCAGCGUGAUCUG	3	340.677	2	0.13641
ath-miR167d_R-1_1ss14AG	Cca.gene34430	AUX/IAA protein [Cinnamomum micranthum f. kanehirae]	GO:0003700(DNA binding transcription factor activity);GO:0005515(protein binding);GO:0005634(nucleus);GO:0006351(transcription, DNA-templated);GO:0006355(regulation of transcription, DNA-templated);GO:0009733(response to auxin);GO:0009734(auxin-activated signaling pathway);GO:0009908(flower development);GO:0043565(sequence-specific DNA binding)	ko04075(Plant hormone signal transduction)	2933	2953	2944	0.810096	5	.((((((.(((((((((((..&..))))))))))).)))))).	GAGAUCAGGCUGGCAGCUUGU&UGAAGCUGCCAGCGUGAUCUG	4	454.236	0	0.00118838
ath-miR167d_R-1_1ss14AG	Cca.gene21310	auxin response factor 6-like protein isoform X1 [Cinnamomum micranthum f. kanehirae]	GO:0003677(DNA binding);GO:0003700(DNA binding transcription factor activity);GO:0005515(protein binding);GO:0005634(nucleus);GO:0006351(transcription, DNA-templated);GO:0006355(regulation of transcription, DNA-templated);GO:0009733(response to auxin);GO:0009734(auxin-activated signaling pathway);GO:0009908(flower development)	ko04075(Plant hormone signal transduction)	3119	3139	3130	0.810096	5	.((((((.(((((((((((..&..))))))))))).)))))).	GAGAUCAGGCUGGCAGCUUGU&UGAAGCUGCCAGCGUGAUCUG	72	8176.24	0	0.000594364
ath-miR167d_R-1_1ss14AG	Cca.gene23397	auxin response factor 6-like protein isoform X1 [Cinnamomum micranthum f. kanehirae]	GO:0003677(DNA binding);GO:0003700(DNA binding transcription factor activity);GO:0005515(protein binding);GO:0005634(nucleus);GO:0006351(transcription, DNA-templated);GO:0006355(regulation of transcription, DNA-templated);GO:0009733(response to auxin);GO:0009734(auxin-activated signaling pathway);GO:0009908(flower development)	ko04075(Plant hormone signal transduction)	2271	2291	2282	0.810096	5	.((((((.(((((((((((..&..))))))))))).)))))).	GAGAUCAGGCUGGCAGCUUGU&UGAAGCUGCCAGCGUGAUCUG	73	8289.8	0	0.00207873
ath-miR167d_R-1_1ss14AG	Cca.gene31986	auxin response factor 6-like protein isoform X2 [Cinnamomum micranthum f. kanehirae]	GO:0003677(DNA binding);GO:0003700(DNA binding transcription factor activity);GO:0005515(protein binding);GO:0005634(nucleus);GO:0006351(transcription, DNA-templated);GO:0006355(regulation of transcription, DNA-templated);GO:0009733(response to auxin);GO:0009734(auxin-activated signaling pathway);GO:0009908(flower development)	ko04075(Plant hormone signal transduction)	2592	2612	2603	0.810096	5	.((((((.(((((((((((..&..))))))))))).)))))).	GAGAUCAGGCUGGCAGCUUGU&UGAAGCUGCCAGCGUGAUCUG	1	113.559	4	0.152761
ath-miR167d_R-1_1ss14AG	Cca.gene34153	DNA-directed RNA polymerase I subunit 1 [Cinnamomum micranthum f. kanehirae]	GO:0001054(RNA polymerase I activity);GO:0005736(DNA-directed RNA polymerase I complex)	ko00230(Purine metabolism);ko00240(Pyrimidine metabolism);ko03020(RNA polymerase)	3048	3068	3059	0.723558	4	(((.(((((((((((((((((&))))))))))))))))).)))	CAGCUCGUGCUGGUGGCUUCA&UGAAGCUGCCAGCGUGAUCUG	2	227.118	2	0.240415
ath-miR167d_R-1_1ss14AG	Cca.gene22925	LOW QUALITY PROTEIN: AUX/IAA protein [Cinnamomum micranthum f. kanehirae]	GO:0003700(DNA binding transcription factor activity);GO:0005515(protein binding);GO:0005634(nucleus);GO:0006351(transcription, DNA-templated);GO:0006355(regulation of transcription, DNA-templated);GO:0009733(response to auxin);GO:0009734(auxin-activated signaling pathway);GO:0009908(flower development);GO:0043565(sequence-specific DNA binding)	ko04075(Plant hormone signal transduction)	2640	2660	2651	0.810096	5	.((((((.(((((((((((..&..))))))))))).)))))).	GAGAUCAGGCUGGCAGCUUGU&UGAAGCUGCCAGCGUGAUCUG	22	2498.3	0	0.00148525
ath-miR167d_R-1_1ss14AG	Cca.gene5947	LOW QUALITY PROTEIN: AUX/IAA protein [Cinnamomum micranthum f. kanehirae]	GO:0003700(DNA binding transcription factor activity);GO:0005515(protein binding);GO:0005634(nucleus);GO:0006351(transcription, DNA-templated);GO:0006355(regulation of transcription, DNA-templated);GO:0009733(response to auxin);GO:0009734(auxin-activated signaling pathway);GO:0009908(flower development);GO:0043565(sequence-specific DNA binding)	ko04075(Plant hormone signal transduction)	2595	2615	2606	0.810096	5	.((((((.(((((((((((..&..))))))))))).)))))).	GAGAUCAGGCUGGCAGCUUGU&UGAAGCUGCCAGCGUGAUCUG	25	2838.97	0	0.000891414
ath-miR167d_R-1_1ss14AG	Cca.gene9297	mediator of RNA polymerase II transcription subunit 15a isoform X1 [Cinnamomum micranthum f. kanehirae]	GO:0003713(transcription coactivator activity);GO:0005515(protein binding);GO:0005634(nucleus);GO:0009751(response to salicylic acid);GO:0031490(chromatin DNA binding);GO:0045723(positive regulation of fatty acid biosynthetic process)	NA	3037	3058	3049	0.658654	5.5	((((.(.(.(.(((((((((((&))))))))))).).).)-))))	CAGAGUGGAGGUGGCAGCUUCA&UGAAGCUGCCAGCGUGA-UCUG	1	113.559	4	0.762288
ath-miR167d_R-1_1ss14AG	Cca.gene785	PREDICTED: alanine--tRNA ligase-like [Elaeis guineensis]	GO:0000049(tRNA binding);GO:0004813(alanine-tRNA ligase activity);GO:0005739(mitochondrion);GO:0005829(cytosol);GO:0006400(tRNA modification);GO:0006419(alanyl-tRNA aminoacylation);GO:0009507(chloroplast);GO:0016597(amino acid binding)	ko00970(Aminoacyl-tRNA biosynthesis)	2631	2650	2641	0.661058	6	..(((((-((((((((((((.&.)))))))))))).)))))..	AUGAUCA-GUUGGUAGCUUCU&UGAAGCUGCCAGCGUGAUCUG	1	113.559	4	0.73451
ath-miR167d_R-1_1ss14AG	Cca.gene30489	putative pyridoxal 5'-phosphate synthase subunit PDX1 [Cinnamomum micranthum f. kanehirae]	GO:0005515(protein binding);GO:0005737(cytoplasm);GO:0005829(cytosol);GO:0005886(plasma membrane);GO:0006520(cellular amino acid metabolic process);GO:0006979(response to oxidative stress);GO:0006982(response to lipid hydroperoxide);GO:0008615(pyridoxine biosynthetic process);GO:0009651(response to salt stress);GO:0010224(response to UV-B);GO:0010335(response to non-ionic osmotic stress);GO:00125…	ko00750(Vitamin B6 metabolism)	445	466	457	0.653846	7	(((.(((.((((((((((.(((&))).))))))))))-))).)))	CAGUUCGCCGCUGGCGGUGUCG&UGAAGCUGCCAGCG-UGAUCUG	2	227.118	3	0.33254
ath-miR168a-3p_1ss16CG	Cca.gene5738	guanine nucleotide-binding protein subunit beta-like protein [Cinnamomum micranthum f. kanehirae]	GO:0005515(protein binding);GO:0005737(cytoplasm);GO:0005886(plasma membrane);GO:0050832(defense response to fungus);GO:0060267(positive regulation of respiratory burst)	NA	915	934	926	0.687179	5	((((.((.(((((-(((((((&))))))).))))).)).))))	AUUCUCUGGAUGC-GGGCGGG&CCCGCCUUGCAUCAAGUGAAU	4	454.236	2	0.34403
ath-miR168a-5p	Cca.gene27748	Argonaute/Dicer protein [Cinnamomum micranthum f. kanehirae]	GO:0005515(protein binding)	NA	644	664	655	0.851259	4	(((((((.(((((((((((..&..))))))))))).)))))))	UUCCCGAGCUGCACCAAGCUU&UCGCUUGGUGCAGGUCGGGAA	4	454.236	2	0.0181652
ath-miR168a-5p	Cca.gene34460	Argonaute/Dicer protein [Cinnamomum micranthum f. kanehirae]	NA	NA	491	511	502	0.741419	6	..(((((.(((((((((((..&..))))))))))).)))))..	AACCCGAACUGCACCAAGCAU&UCGCUUGGUGCAGGUCGGGAA	2	227.118	3	0.0524765
ath-miR168a-5p	Cca.gene21811	heat shock cognate protein 2-like protein [Cinnamomum micranthum f. kanehirae]	GO:0005524(ATP binding);GO:0005618(cell wall);GO:0005634(nucleus);GO:0005739(mitochondrion);GO:0005774(vacuolar membrane);GO:0005794(Golgi apparatus);GO:0005829(cytosol);GO:0005886(plasma membrane);GO:0006351(transcription, DNA-templated);GO:0006355(regulation of transcription, DNA-templated);GO:0006457(protein folding);GO:0006986(response to unfolded protein);GO:0009266(response to temperature s…	ko03040(Spliceosome);ko04141(Protein processing in endoplasmic reticulum);ko04144(Endocytosis)	889	908	899	0.693364	5.5	.((((.-(((((((((((.((&)).)))))))))))..)))).	AUCCCC-CCUGCACCAAGGGG&UCGCUUGGUGCAGGUCGGGAA	6	681.354	2	0.367645
ath-miR168a-5p	Cca.gene14201	stress response protein nst1 [Cinnamomum micranthum f. kanehirae]	NA	NA	2703	2724	2715	0.773455	4.5	.((((.((((((((((((((((&))))))))))))))))-)))).	CUCCUGGACCUGCAUCAAGUGA&UCGCUUGGUGCAGGUC-GGGAA	1	113.559	4	0.152761
ath-miR168a-5p_R+1	Cca.gene27748	Argonaute/Dicer protein [Cinnamomum micranthum f. kanehirae]	GO:0005515(protein binding)	NA	643	664	655	0.861298	4.5	((((((((.(((((((((((..&..))))))))))).))))))))	GUUCCCGAGCUGCACCAAGCUU&UCGCUUGGUGCAGGUCGGGAAU	4	454.236	2	0.0360003
ath-miR168a-5p_R+1	Cca.gene34460	Argonaute/Dicer protein [Cinnamomum micranthum f. kanehirae]	NA	NA	490	511	502	0.724832	7	...(((((.(((((((((((..&..))))))))))).)))))...	GAACCCGAACUGCACCAAGCAU&UCGCUUGGUGCAGGUCGGGAAU	2	227.118	3	0.0460706
ath-miR168a-5p_R+1	Cca.gene21811	heat shock cognate protein 2-like protein [Cinnamomum micranthum f. kanehirae]	GO:0005524(ATP binding);GO:0005618(cell wall);GO:0005634(nucleus);GO:0005739(mitochondrion);GO:0005774(vacuolar membrane);GO:0005794(Golgi apparatus);GO:0005829(cytosol);GO:0005886(plasma membrane);GO:0006351(transcription, DNA-templated);GO:0006355(regulation of transcription, DNA-templated);GO:0006457(protein folding);GO:0006986(response to unfolded protein);GO:0009266(response to temperature s…	ko03040(Spliceosome);ko04141(Protein processing in endoplasmic reticulum);ko04144(Endocytosis)	888	908	899	0.677852	6.5	..((((.-(((((((((((.((&)).)))))))))))..))))..	CAUCCCC-CCUGCACCAAGGGG&UCGCUUGGUGCAGGUCGGGAAU	6	681.354	2	0.19747
ath-miR168a-5p_R+1	Cca.gene14201	stress response protein nst1 [Cinnamomum micranthum f. kanehirae]	NA	NA	2702	2724	2715	0.756152	5.5	..((((.((((((((((((((((&))))))))))))))))-))))..	CCUCCUGGACCUGCAUCAAGUGA&UCGCUUGGUGCAGGUC-GGGAAU	1	113.559	4	0.129026
ath-miR169h_R-1_1ss9GA	Cca.gene10092	6-phosphogluconate dehydrogenase [Cinnamomum micranthum f. kanehirae]	GO:0003858(3-hydroxybutyrate dehydrogenase activity);GO:0004616(phosphogluconate dehydrogenase (decarboxylating) activity);GO:0005739(mitochondrion);GO:0005829(cytosol);GO:0006979(response to oxidative stress);GO:0030267(glyoxylate reductase (NADP) activity);GO:0051287(NAD binding);GO:0055114(oxidation-reduction process)	ko00630(Glyoxylate and dicarboxylate metabolism);ko00650(Butanoate metabolism)	549	570	562	0.675214	6.5	(((((...((((((((((-((((&)))).))))))))))---)))))	GGGCAGCUGGUCAUUCUU-GCUG&UAGCCAAGAAUGACU---UGCCU	3	340.677	2	0.727899
ath-miR169h_R-1_1ss9GA	Cca.gene31571	Drug/metabolite transporter [Macleaya cordata]	GO:0005351(carbohydrate:proton symporter activity);GO:0005886(plasma membrane);GO:0008643(carbohydrate transport);GO:0015144(carbohydrate transmembrane transporter activity);GO:0016020(membrane);GO:0016021(integral component of membrane);GO:0022857(transmembrane transporter activity);GO:0031969(chloroplast membrane);GO:0055085(transmembrane transport)	NA	494	515	506	0.679772	6	.(((.....(((((((((((((&)))))))))))))--...))).	UGGCCAAUUUCAUUCUUGGCUA&UAGCCAAGAAUGA--CUUGCCU	1	113.559	4	0.84294
ath-miR169h_R-1_1ss9GA	Cca.gene2856	hypothetical protein CKAN_02498500 [Cinnamomum micranthum f. kanehirae]	GO:0003674(molecular_function);GO:0008150(biological_process);GO:0009507(chloroplast)	NA	993	1011	1002	0.672365	4.5	((((..-(((((((((((((&)))))))))))))...))))	GGGCCA-UCAUUCUUGGUUA&UAGCCAAGAAUGACUUGCCU	1	113.559	4	0.870558
ath-miR169h_R-1_1ss9GA	Cca.gene15898	IQ motif [Cinnamomum micranthum f. kanehirae]	GO:0000146(microfilament motor activity);GO:0003774(motor activity);GO:0007015(actin filament organization);GO:0009860(pollen tube growth);GO:0016459(myosin complex);GO:0030048(actin filament-based movement);GO:0051640(organelle localization)	NA	3549	3568	3559	0.735043	4.5	..((((((((((((((((((&))))))))))))))))))..	CUGUGAGUCAUUUUUGGCUG&UAGCCAAGAAUGACUUGCCU	1	113.559	4	0.470309
ath-miR169h_R-1_1ss9GA	Cca.gene11614	ricin B-like protein lectin R40G3 [Cinnamomum micranthum f. kanehirae]	GO:0005515(protein binding);GO:0005634(nucleus);GO:0005737(cytoplasm);GO:0030246(carbohydrate binding);GO:0042742(defense response to bacterium);GO:0090332(stomatal closure)	NA	841	861	851	0.663818	7	(((.((((((((((((.((..&..))-)))))))))))).)))	GGGAAGGUCAUUCUUGCGCGA&UAGC-CAAGAAUGACUUGCCU	1	113.559	4	0.916806
ath-miR169h_R-1_1ss9GA	Cca.gene6000	SWI/SNF complex component SNF12 [Cinnamomum micranthum f. kanehirae]	GO:0005515(protein binding);GO:0005634(nucleus);GO:0006281(DNA repair);GO:0006351(transcription, DNA-templated);GO:0006355(regulation of transcription, DNA-templated);GO:0009909(regulation of flower development);GO:0010224(response to UV-B);GO:0010468(regulation of gene expression);GO:0016569(covalent chromatin modification);GO:0048364(root development);GO:2000024(regulation of leaf development)	NA	1502	1524	1515	0.706553	6.5	(((((((...((.(((((((((.&.))))))))).))---)))))))	AGGCGAGCUUUCUUUCUUGGCUU&UAGCCAAGAAUGA---CUUGCCU	2	227.118	2	0.519672
ath-miR169h_R-1_1ss9GA	Cca.gene6801	SWI/SNF complex component SNF12 [Cinnamomum micranthum f. kanehirae]	GO:0005515(protein binding);GO:0005634(nucleus);GO:0006281(DNA repair);GO:0006351(transcription, DNA-templated);GO:0006355(regulation of transcription, DNA-templated);GO:0009909(regulation of flower development);GO:0010224(response to UV-B);GO:0010468(regulation of gene expression);GO:0016569(covalent chromatin modification);GO:0048364(root development);GO:2000024(regulation of leaf development)	NA	1657	1679	1670	0.706553	6.5	(((((((...((.(((((((((.&.))))))))).))---)))))))	AGGCGAGCUUUCUUUCUUGGCUU&UAGCCAAGAAUGA---CUUGCCU	1	113.559	4	0.650024
ath-miR171b-3p_1ss21GT	Cca.gene39214	pentatricopeptide repeat-containing protein, chloroplastic [Cinnamomum micranthum f. kanehirae]	GO:0003723(RNA binding);GO:0004519(endonuclease activity);GO:0009507(chloroplast);GO:0016556(mRNA modification);GO:0043231(intracellular membrane-bounded organelle)	ko00500(Starch and sucrose metabolism)	1584	1605	1596	0.71504	6	..((((((.(((((((((((((&)))))))))))))-))))))..	GUUGAUAUCUGGUAUGGCUCGA&UUGAGCCGUGCCA-AUAUCACU	1	113.559	4	0.538653
ath-miR171b-3p_1ss21GT	Cca.gene3344	scarecrow-like protein 22 [Cinnamomum micranthum f. kanehirae]	GO:0003700(DNA binding transcription factor activity);GO:0005634(nucleus);GO:0006355(regulation of transcription, DNA-templated);GO:0010492(maintenance of shoot apical meristem identity);GO:0043565(sequence-specific DNA binding);GO:0048768(root hair cell tip growth);GO:0051301(cell division)	ko04075(Plant hormone signal transduction)	1275	1295	1286	0.886544	4	...((((((((((((((((((&))))))))))))))))))...	AGAGAUAUUGGCGCGGCUCAA&UUGAGCCGUGCCAAUAUCACU	4	454.236	2	0.0707046
ath-miR171b-3p_1ss21GT	Cca.gene1133	scarecrow-like protein 6 [Cinnamomum micranthum f. kanehirae]	GO:0003700(DNA binding transcription factor activity);GO:0005634(nucleus);GO:0006355(regulation of transcription, DNA-templated);GO:0010492(maintenance of shoot apical meristem identity);GO:0043565(sequence-specific DNA binding);GO:0048768(root hair cell tip growth);GO:0051301(cell division)	ko04075(Plant hormone signal transduction)	1320	1340	1331	0.886544	4	...((((((((((((((((((&))))))))))))))))))...	AGAGAUAUUGGCGCGGCUCAA&UUGAGCCGUGCCAAUAUCACU	12	1362.71	2	0.0875854
ath-miR171b-3p_1ss21GT	Cca.gene27242	scarecrow-like protein 6 [Cinnamomum micranthum f. kanehirae]	GO:0003700(DNA binding transcription factor activity);GO:0005634(nucleus);GO:0006355(regulation of transcription, DNA-templated);GO:0010492(maintenance of shoot apical meristem identity);GO:0043565(sequence-specific DNA binding);GO:0048768(root hair cell tip growth);GO:0051301(cell division)	ko04075(Plant hormone signal transduction)	1296	1316	1307	0.886544	4	...((((((((((((((((((&))))))))))))))))))...	AGAGAUAUUGGCGCGGCUCAA&UUGAGCCGUGCCAAUAUCACU	8	908.471	2	0.0535115
ath-miR171b-3p_1ss21GT	Cca.gene20700	Tetratricopeptide-like protein helical [Cinnamomum micranthum f. kanehirae]	GO:0005634(nucleus);GO:0009507(chloroplast);GO:0009535(chloroplast thylakoid membrane);GO:0048564(photosystem I assembly)	ko00195(Photosynthesis)	462	481	472	0.662269	6.5	((((-(((((((((((((.(.&.).))))))))))))).))))	GGUG-UAUUGGCAUGGUUGAU&UUGAGCCGUGCCAAUAUCACU	3	340.677	2	0.648285
ath-miR390a-5p	Cca.gene6017	choline/ethanolaminephosphotransferase 1 isoform X1 [Cinnamomum micranthum f. kanehirae]	GO:0004142(diacylglycerol cholinephosphotransferase activity);GO:0004307(ethanolaminephosphotransferase activity);GO:0005794(Golgi apparatus);GO:0006646(phosphatidylethanolamine biosynthetic process);GO:0008654(phospholipid biosynthetic process);GO:0016021(integral component of membrane);GO:0016780(phosphotransferase activity, for other substituted phosphate groups);GO:0030572(phosphatidyltransfe…	ko00564(Glycerophospholipid metabolism);ko00565(Ether lipid metabolism);ko00440(Phosphonate and phosphinate metabolism)	603	626	617	0.650113	7	((((.(((.((((.(((((((((.&.)))))))))-))))-)))-))))	GGCGUCUAUUCCCUUUCUGAGUUG&AAGCUCAGGA-GGGA-UAG-CGCC	6	681.354	1	0.0380618
ath-miR390a-5p	Cca.gene13807	GTP-binding nuclear protein Ran-3 [Cinnamomum micranthum f. kanehirae]	GO:0000054(ribosomal subunit export from nucleus);GO:0003924(GTPase activity);GO:0005634(nucleus);GO:0005737(cytoplasm);GO:0006606(protein import into nucleus)	ko03013(RNA transport);ko03008(Ribosome biogenesis in eukaryotes)	633	654	645	0.65237	7	((((((...((((((.(((.((&)).))).))))))-..))))))	GGCGCUUGCCCCUCCAGAGGUU&AAGCUCAGGAGGG-AUAGCGCC	3	340.677	3	0.451011
ath-miR390a-5p	Cca.gene23739	NA	NA	NA	255	275	266	0.772009	4	(((((((((((.(((((((((&))))))))).)))))))))))	GGUGUUAUCCUACCUGAGCUU&AAGCUCAGGAGGGAUAGCGCC	1	113.559	4	0.104627
ath-miR390a-5p	Cca.gene23739	NA	NA	NA	553	573	564	0.731377	5	....((((((((((((((((.&.))))))))))))))))....	CUAUCUAUCCCUCCUGAGCUA&AAGCUCAGGAGGGAUAGCGCC	1	113.559	4	0.339284
ath-miR390a-5p	Cca.gene9758	NA	NA	NA	403	423	414	0.726862	4	(((.(((((((.(((((((((&))))))))).))))))).)))	GGCCCUAUCCUACCUGAGCUU&AAGCUCAGGAGGGAUAGCGCC	2	227.118	3	0.114217
ath-miR390a-5p	Cca.gene9758	NA	NA	NA	643	662	653	0.690745	3.5	.((-(((((((((((((((((&))))))))))))))))).)).	AGU-CUAUCCCUUCUGAGCUU&AAGCUCAGGAGGGAUAGCGCC	5	567.795	2	0.492516
ath-miR394a	Cca.gene30773	eukaryotic translation initiation factor 3 subunit C-like protein [Cinnamomum micranthum f. kanehirae]	GO:0003743(translation initiation factor activity);GO:0005852(eukaryotic translation initiation factor 3 complex);GO:0006413(translational initiation);GO:0031369(translation initiation factor binding)	ko03013(RNA transport)	1919	1936	1928	0.673469	6	(((((.((-(((-((((((.&.)))))).))).)).)))))	GGAGGCGG-CAG-AUGCCAU&UUGGCAUUCUGUCCACCUCC	2	227.118	2	0.906037
ath-miR394a	Cca.gene4047	F-box only protein 6 [Cinnamomum micranthum f. kanehirae]	GO:0004842(ubiquitin-protein transferase activity);GO:0010305(leaf vascular tissue pattern formation);GO:0010928(regulation of auxin mediated signaling pathway);GO:0019005(SCF ubiquitin ligase complex);GO:0031146(SCF-dependent proteasomal ubiquitin-dependent protein catabolic process);GO:0060776(simple leaf morphogenesis)	NA	1194	1213	1204	0.875	1	((((((.(((((((((((((&))))))))))))).))))))	GGAGGUUGACAGAAUGCCAA&UUGGCAUUCUGUCCACCUCC	5	567.795	0	0.000891414
ath-miR394a	Cca.gene16913	F-box only protein 6-like protein [Cinnamomum micranthum f. kanehirae]	GO:0004842(ubiquitin-protein transferase activity);GO:0010305(leaf vascular tissue pattern formation);GO:0010928(regulation of auxin mediated signaling pathway);GO:0019005(SCF ubiquitin ligase complex);GO:0031146(SCF-dependent proteasomal ubiquitin-dependent protein catabolic process);GO:0060776(simple leaf morphogenesis)	NA	1234	1253	1244	0.875	1	((((((.(((((((((((((&))))))))))))).))))))	GGAGGUUGACAGAAUGCCAA&UUGGCAUUCUGUCCACCUCC	54	6132.18	0	0.000594364
ath-miR394a	Cca.gene11334	hypothetical protein CKAN_00678400 [Cinnamomum micranthum f. kanehirae]	GO:0003674(molecular_function);GO:0005634(nucleus);GO:0008150(biological_process)	NA	96	116	107	0.734694	6.5	((((((((((.((((((.(((&))).))))))-))))))))))	GGAGGUGGACAAGAAUGGUGG&UUGGCAUUCU-GUCCACCUCC	1	113.559	4	0.719427
ath-miR394a	Cca.gene23998	non-functional NADPH-dependent codeinone reductase 2 [Cinnamomum micranthum f. kanehirae]	GO:0047036(codeinone reductase (NADPH) activity)	NA	617	638	629	0.709184	6	(((((...((((-((((((((((&)))))))))).))))---)))))	GGAGGCCAUGGA-AGAGUGCCAA&UUGGCAUUCUGUCCA---CCUCC	2	227.118	2	0.722865
ath-miR394a	Cca.gene32627	phosphoribosylamine--glycine ligase isoform X1 [Cinnamomum micranthum f. kanehirae]	GO:0004637(phosphoribosylamine-glycine ligase activity);GO:0005524(ATP binding);GO:0006164(purine nucleotide biosynthetic process);GO:0006189('de novo' IMP biosynthetic process);GO:0009113(purine nucleobase biosynthetic process);GO:0009507(chloroplast);GO:0009570(chloroplast stroma);GO:0046872(metal ion binding)	ko00230(Purine metabolism)	1407	1426	1417	0.655612	7	(((..((((((((((((((.&.))))))))))))))..)))	GGAAUUGGGCAGGGUGUCAU&UUGGCAUUCUGUCCACCUCC	2	227.118	3	0.704642
ath-miR394a	Cca.gene8540	PREDICTED: probable UDP-N-acetylglucosamine--peptide N-acetylglucosaminyltransferase SEC [Vitis vinifera]	GO:0005575(cellular_component);GO:0008150(biological_process)	NA	1964	1982	1973	0.665816	5	(((.(((((-((((((((((&)))))))))).))))).)))	GGAUGUGGG-AGGAUGCCAA&UUGGCAUUCUGUCCACCUCC	1	113.559	4	0.97967
ath-miR394a	Cca.gene23108	stromal heat shock-related protein, chloroplastic [Cinnamomum micranthum f. kanehirae]	GO:0005515(protein binding);GO:0005524(ATP binding);GO:0005622(intracellular);GO:0005623(cell);GO:0005634(nucleus);GO:0005739(mitochondrion);GO:0005829(cytosol);GO:0006457(protein folding);GO:0009408(response to heat);GO:0009409(response to cold);GO:0009507(chloroplast);GO:0009532(plastid stroma);GO:0009570(chloroplast stroma);GO:0009579(thylakoid);GO:0009941(chloroplast envelope);GO:0016032(vira…	ko03040(Spliceosome);ko04141(Protein processing in endoplasmic reticulum);ko04144(Endocytosis)	1873	1893	1883	0.678571	7	.((((((((.(((((.(((((&)))))-))))).)))))))).	UGAGGUGGAGAGGAUGGUCAA&UUGGC-AUUCUGUCCACCUCC	3	340.677	3	0.554498
ath-miR394a	Cca.gene26938	stromal heat shock-related protein, chloroplastic [Cinnamomum micranthum f. kanehirae]	GO:0005515(protein binding);GO:0005524(ATP binding);GO:0005622(intracellular);GO:0005623(cell);GO:0005634(nucleus);GO:0005739(mitochondrion);GO:0005829(cytosol);GO:0006457(protein folding);GO:0009408(response to heat);GO:0009409(response to cold);GO:0009507(chloroplast);GO:0009532(plastid stroma);GO:0009570(chloroplast stroma);GO:0009579(thylakoid);GO:0009941(chloroplast envelope);GO:0016032(vira…	ko03040(Spliceosome);ko04141(Protein processing in endoplasmic reticulum);ko04144(Endocytosis)	1924	1944	1934	0.72449	7	(((((.(((.(((..((((((&))))))-.))).))).)))))	GGAGGCGGAGAGAUUUGCCAA&UUGGCA-UUCUGUCCACCUCC	10	1135.59	2	0.621525
ath-miR395a	Cca.gene19471	Phosphatidylinositol 3-/4-kinase [Cinnamomum micranthum f. kanehirae]	GO:0004430(1-phosphatidylinositol 4-kinase activity);GO:0005524(ATP binding);GO:0005634(nucleus);GO:0005777(peroxisome);GO:0005829(cytosol);GO:0009507(chloroplast);GO:0009737(response to abscisic acid);GO:0009909(regulation of flower development);GO:0016301(kinase activity);GO:0035091(phosphatidylinositol binding);GO:1902074(response to salt)	ko03008(Ribosome biogenesis in eukaryotes)	874	894	885	0.664962	6.5	((((.((((((.((((((((.&.)))))))).)))))).))))	GAGUGCUCCCGUACACUUCGC&CUGAAGUGUUUGGGGGAACUC	2	227.118	2	0.483127
ath-miR395a	Cca.gene26155	ribulose bisphosphate carboxylase/oxygenase activase, chloroplastic-like protein isoform X1 [Cinnamomum micranthum f. kanehirae]	GO:0005524(ATP binding);GO:0005618(cell wall);GO:0005634(nucleus);GO:0009409(response to cold);GO:0009416(response to light stimulus);GO:0009507(chloroplast);GO:0009535(chloroplast thylakoid membrane);GO:0009570(chloroplast stroma);GO:0009579(thylakoid);GO:0009753(response to jasmonic acid);GO:0009941(chloroplast envelope);GO:0010150(leaf senescence);GO:0010287(plastoglobule);GO:0010319(stromule)…	ko03010(Ribosome)	1268	1288	1279	0.69821	7	(((..(((((.(((((((.((&)).))))))).)))))..)))	GAGGGCCCCCCAACAUUUGAG&CUGAAGUGUUUGGGGGAACUC	2	227.118	3	0.102199
ath-miR395a	Cca.gene2231	STAS domain-containing protein [Cinnamomum micranthum f. kanehirae]	GO:0005887(integral component of plasma membrane);GO:0015116(sulfate transmembrane transporter activity)	NA	276	296	287	0.826087	3	.(((((((((((((((((((.&.))))))))))))))))))).	AGGUUCUCCCAAACACUUCAA&CUGAAGUGUUUGGGGGAACUC	1	113.559	4	0.0272505
ath-miR395a	Cca.gene37807	titin isoform X1 [Cinnamomum micranthum f. kanehirae]	GO:0005634(nucleus);GO:0005829(cytosol);GO:0005886(plasma membrane);GO:0016020(membrane)	NA	2587	2607	2598	0.652174	6.5	((((((((.((-(((.((((((&)))))).))).))-))))))))	GAGUUCCCAUC-AGCUCUUCAG&CUGAAGUGUUUGG-GGGAACUC	3	340.677	2	0.641778
ath-miR396a-3p_1ss21GA	Cca.gene28843	calcium homeostasis endoplasmic reticulum-like protein [Cinnamomum micranthum f. kanehirae]	GO:0003723(RNA binding);GO:0005737(cytoplasm);GO:0006396(RNA processing);GO:0048046(apoplast)	ko03040(Spliceosome)	318	337	329	0.666667	6.5	.(((((((.((((((-(((((&))))).)))))).))))))).	GUUCCCGCCGUUUUA-UGAGC&GUUCAAUAAAGCUGUGGGAAA	1	113.559	4	0.650024
ath-miR396a-3p_1ss21GA	Cca.gene20617	protein GLE1 [Cinnamomum micranthum f. kanehirae]	GO:0000822(inositol hexakisphosphate binding);GO:0005543(phospholipid binding);GO:0005737(cytoplasm);GO:0006406(mRNA export from nucleus);GO:0006446(regulation of translational initiation);GO:0006449(regulation of translational termination);GO:0031369(translation initiation factor binding);GO:0044614(nuclear pore cytoplasmic filaments)	NA	346	367	358	0.745455	5	...((((.(((((((((((((.&.)))))))))))))-))))...	AGACCCACCAGCUUUAUUGAAG&GUUCAAUAAAGCUG-UGGGAAA	1	113.559	4	0.220154
ath-miR396a-3p_1ss21GA	Cca.gene14027	tetratricopeptide repeat protein 38-like protein isoform X3 [Cinnamomum micranthum f. kanehirae]	GO:0005634(nucleus);GO:0008150(biological_process)	NA	634	654	646	0.651515	7	..(((.((((((-(((((((((&))))))))).))))))-)))..	UAUCCUUGCAGC-UUGUUGAAC&GUUCAAUAAAGCUGUG-GGAAA	1	113.559	4	0.798601
ath-miR396a-5p	Cca.gene3300	Bromo adjacent BAH domain-containing protein [Cinnamomum micranthum f. kanehirae]	GO:0003677(DNA binding);GO:0003682(chromatin binding);GO:0005634(nucleus);GO:0008150(biological_process)	NA	1970	1991	1982	0.65812	7	(((..(.((((.((((((((((&)))))))))).)))).)-.)))	CAGAAUGAAGAUGGCUGUGGGA&UUCCACAGCUUUCUUGA-ACUG	1	113.559	4	0.998752
ath-miR396a-5p	Cca.gene28787	DDT domain-containing protein PTM-like protein [Cinnamomum micranthum f. kanehirae]	GO:0003677(DNA binding);GO:0005634(nucleus);GO:0006355(regulation of transcription, DNA-templated)	NA	4224	4244	4235	0.675214	5	(((..(((((((.((((((((&)))))))).)))))))..)))	CGGGCCAAGAAACCUGUGGAG&UUCCACAGCUUUCUUGAACUG	1	113.559	4	0.995552
ath-miR396a-5p	Cca.gene7551	DnaJ domain-containing protein [Cinnamomum micranthum f. kanehirae]	GO:0005739(mitochondrion);GO:0005783(endoplasmic reticulum);GO:0005794(Golgi apparatus);GO:0005829(cytosol);GO:0005886(plasma membrane);GO:0006457(protein folding);GO:0009507(chloroplast);GO:0016021(integral component of membrane);GO:0030176(integral component of endoplasmic reticulum membrane);GO:0031204(posttranslational protein targeting to membrane, translocation)	ko03060(Protein export);ko04141(Protein processing in endoplasmic reticulum)	1370	1392	1382	0.675214	5.5	((((.((((.(((((((.(((((&)))))-)))))))-)))).))))	CAGUGCAAGAAAAGCUGCUGGAG&UUCCA-CAGCUUU-CUUGAACUG	1	113.559	4	0.994893
ath-miR396a-5p	Cca.gene37455	E3 ubiquitin-protein ligase RMA1H1-like protein [Cinnamomum micranthum f. kanehirae]	GO:0004842(ubiquitin-protein transferase activity);GO:0005515(protein binding);GO:0005789(endoplasmic reticulum membrane);GO:0006970(response to osmotic stress);GO:0009409(response to cold);GO:0009414(response to water deprivation);GO:0009611(response to wounding);GO:0009723(response to ethylene);GO:0016567(protein ubiquitination);GO:0043161(proteasome-mediated ubiquitin-dependent protein catabol…	ko04141(Protein processing in endoplasmic reticulum)	14	33	24	0.700855	6	...((((((-(((((((((((&))))))))))).))))))...	ACUUUCAAG-AGGCUGUGGAA&UUCCACAGCUUUCUUGAACUG	2	227.118	2	0.893171
ath-miR396a-5p	Cca.gene36458	growth-regulating factor 2 [Cinnamomum micranthum f. kanehirae]	GO:0005634(nucleus);GO:0009739(response to gibberellin);GO:0030912(response to deep water)	NA	1039	1060	1050	0.831909	4	..(((((((((((.((((((((&))))))))-)))))))))))..	UCGUUCAAGAAAGCCUGUGGAA&UUCCACAG-CUUUCUUGAACUG	37	4201.68	0	0.00296829
ath-miR396a-5p	Cca.gene9307	growth-regulating factor 2 [Cinnamomum micranthum f. kanehirae]	GO:0005515(protein binding);GO:0005524(ATP binding);GO:0005634(nucleus);GO:0006351(transcription, DNA-templated);GO:0006355(regulation of transcription, DNA-templated);GO:0009624(response to nematode);GO:0019760(glucosinolate metabolic process);GO:0043565(sequence-specific DNA binding);GO:0048364(root development);GO:0048366(leaf development);GO:0061062(regulation of nematode larval development)	NA	864	885	875	0.831909	4	..(((((((((((.((((((((&))))))))-)))))))))))..	UCGUUCAAGAAAGCCUGUGGAA&UUCCACAG-CUUUCUUGAACUG	13	1476.27	0	0.00207873
ath-miR396a-5p	Cca.gene30652	growth-regulating factor 4-like protein [Cinnamomum micranthum f. kanehirae]	GO:0005737(cytoplasm);GO:0008757(S-adenosylmethionine-dependent methyltransferase activity);GO:0032259(methylation)	NA	575	596	586	0.831909	4	..(((((((((((.((((((((&))))))))-)))))))))))..	CCGUUCAAGAAAGCCUGUGGAA&UUCCACAG-CUUUCUUGAACUG	11	1249.15	0	0.00118838
ath-miR396a-5p	Cca.gene39914	growth-regulating factor 4-like protein [Cinnamomum micranthum f. kanehirae]	GO:0005737(cytoplasm);GO:0008757(S-adenosylmethionine-dependent methyltransferase activity);GO:0032259(methylation)	NA	426	447	437	0.831909	4	..(((((((((((.((((((((&))))))))-)))))))))))..	CCGUUCAAGAAAGCCUGUGGAA&UUCCACAG-CUUUCUUGAACUG	17	1930.5	0	0.00267186
ath-miR396a-5p	Cca.gene34870	growth-regulating factor 6-like protein isoform X2 [Cinnamomum micranthum f. kanehirae]	GO:0005515(protein binding);GO:0005524(ATP binding);GO:0005634(nucleus);GO:0006351(transcription, DNA-templated);GO:0006355(regulation of transcription, DNA-templated);GO:0009624(response to nematode);GO:0019760(glucosinolate metabolic process);GO:0043565(sequence-specific DNA binding);GO:0048364(root development);GO:0048366(leaf development);GO:0061062(regulation of nematode larval development)	NA	1046	1067	1057	0.831909	4	..(((((((((((.((((((((&))))))))-)))))))))))..	UCGUUCAAGAAAGCCUGUGGAA&UUCCACAG-CUUUCUUGAACUG	9	1022.03	0	0.00237534
ath-miR396a-5p	Cca.gene17262	low-temperature-induced cysteine proteinase [Cinnamomum micranthum f. kanehirae]	GO:0004197(cysteine-type endopeptidase activity);GO:0005615(extracellular space);GO:0005764(lysosome);GO:0051603(proteolysis involved in cellular protein catabolic process)	ko04145(Phagosome)	929	949	940	0.826211	4	.((.(((((((((((((((((&))))))))))))))))).)).	AAGAUCAAGGAAGCUGUGGGA&UUCCACAGCUUUCUUGAACUG	3	340.677	2	0.182622
ath-miR396a-5p	Cca.gene36976	pantothenate kinase 2 [Cinnamomum micranthum f. kanehirae]	GO:0004594(pantothenate kinase activity);GO:0005515(protein binding);GO:0005524(ATP binding);GO:0005737(cytoplasm);GO:0005829(cytosol);GO:0015937(coenzyme A biosynthetic process);GO:0016310(phosphorylation)	ko00770(Pantothenate and CoA biosynthesis)	2685	2707	2698	0.71453	7	((((((....((.((((((((((&)))))))))).))--..))))))	CAGUUCCUUUGAUGGCUGUGGAA&UUCCACAGCUUUC--UUGAACUG	2	227.118	2	0.800757
ath-miR396a-5p	Cca.gene30208	protein DETOXIFICATION 27-like protein isoform X1 [Cinnamomum micranthum f. kanehirae]	GO:0006855(drug transmembrane transport)	NA	261	280	271	0.703704	4.5	.(((.((((-(((((((((((&))))))))))).)))).))).	GAGUCCAAG-AAGCUGUGGAG&UUCCACAGCUUUCUUGAACUG	2	227.118	2	0.887131
ath-miR396a-5p	Cca.gene8980	putative protein phosphatase 2C 60 [Cinnamomum micranthum f. kanehirae]	GO:0004722(protein serine/threonine phosphatase activity);GO:0005886(plasma membrane);GO:0006470(protein dephosphorylation);GO:0046872(metal ion binding)	NA	562	580	572	0.698006	6.5	((((((-(((.-(((((((((&)))))))))..))).))))))	CGGUUC-AGAU-GCUGUGGGA&UUCCACAGCUUUCUUGAACUG	1	113.559	4	0.968368
ath-miR396a-5p	Cca.gene4318	pyruvate, phosphate dikinase 2 isoform X1 [Cinnamomum micranthum f. kanehirae]	GO:0005524(ATP binding);GO:0005634(nucleus);GO:0005829(cytosol);GO:0006090(pyruvate metabolic process);GO:0009507(chloroplast);GO:0009570(chloroplast stroma);GO:0015979(photosynthesis);GO:0016301(kinase activity);GO:0016310(phosphorylation);GO:0046872(metal ion binding);GO:0050242(pyruvate, phosphate dikinase activity)	ko00620(Pyruvate metabolism);ko00710(Carbon fixation in photosynthetic organisms)	1407	1426	1417	0.683761	7	((((.-((((..((((((((.&.))))))))..))))..))))	CAGUG-AAGAUUGCUGUGGAU&UUCCACAGCUUUCUUGAACUG	1	113.559	4	0.990621
ath-miR396a-5p	Cca.gene1258	sorbitol dehydrogenase isoform X2 [Cinnamomum micranthum f. kanehirae]	GO:0005737(cytoplasm);GO:0005829(cytosol);GO:0005886(plasma membrane);GO:0008270(zinc ion binding);GO:0009506(plasmodesma);GO:0031966(mitochondrial membrane);GO:0055114(oxidation-reduction process)	ko00040(Pentose and glucuronate interconversions);ko00051(Fructose and mannose metabolism)	224	246	237	0.757835	5.5	.(((((((..((((((((((((.&.))))))))))))--))))))).	AAGUUCAGAUGAAAGCUGUGGGU&UUCCACAGCUUUC--UUGAACUG	1	113.559	4	0.61978
ath-miR396a-5p	Cca.gene23108	stromal heat shock-related protein, chloroplastic [Cinnamomum micranthum f. kanehirae]	GO:0005515(protein binding);GO:0005524(ATP binding);GO:0005622(intracellular);GO:0005623(cell);GO:0005634(nucleus);GO:0005739(mitochondrion);GO:0005829(cytosol);GO:0006457(protein folding);GO:0009408(response to heat);GO:0009409(response to cold);GO:0009507(chloroplast);GO:0009532(plastid stroma);GO:0009570(chloroplast stroma);GO:0009579(thylakoid);GO:0009941(chloroplast envelope);GO:0016032(vira…	ko03040(Spliceosome);ko04141(Protein processing in endoplasmic reticulum);ko04144(Endocytosis)	711	733	723	0.678063	6.5	.(((((..(((((((.((((((.&.))))))-)))))))-.))))).	AGGUUCUCAGAAAGCUUGUGGAU&UUCCACA-GCUUUCU-UGAACUG	3	340.677	3	0.708596
ath-miR396a-5p	Cca.gene37427	Ubiquitin domain [Macleaya cordata]	GO:0000244(spliceosomal tri-snRNP complex assembly);GO:0046540(U4/U6 x U5 tri-snRNP complex);GO:0071013(catalytic step 2 spliceosome);GO:0080188(RNA-directed DNA methylation);GO:2000630(positive regulation of miRNA metabolic process);GO:2000636(positive regulation of primary miRNA processing)	ko03040(Spliceosome)	1347	1367	1358	0.65812	4.5	((.(((((.(((((((((((.&.))))))))))).))))).))	CAAUUCAGUGAAGCUGUGGAU&UUCCACAGCUUUCUUGAACUG	2	227.118	2	0.988588
ath-miR396a-5p	Cca.gene33839	UDP-glucose 4-epimerase GEPI48 [Cinnamomum micranthum f. kanehirae]	GO:0003978(UDP-glucose 4-epimerase activity);GO:0005829(cytosol);GO:0005886(plasma membrane);GO:0006012(galactose metabolic process);GO:0042546(cell wall biogenesis);GO:0046983(protein dimerization activity);GO:0071555(cell wall organization)	ko00052(Galactose metabolism);ko00520(Amino sugar and nucleotide sugar metabolism)	519	538	529	0.683761	6.5	(((..(.-((((((((((((.&.))))))))))))..)..)))	CGGGGCU-GAAAGCUGUGGGU&UUCCACAGCUUUCUUGAACUG	1	113.559	4	0.991602
ath-miR396a-5p	Cca.gene29353	vacuolar protein sorting-associated protein 24 homolog 1 [Carica papaya]	GO:0000815(ESCRT III complex);GO:0005515(protein binding);GO:0005634(nucleus);GO:0005770(late endosome);GO:0005829(cytosol);GO:0007034(vacuolar transport);GO:0010008(endosome membrane);GO:0015031(protein transport);GO:0016192(vesicle-mediated transport);GO:0070676(intralumenal vesicle formation)	ko04144(Endocytosis)	474	495	486	0.746439	5	.((.(((((.((((((((((((&))))))))))))-))))).)).	GAGAUCAAGAAGAGCUGUGGAA&UUCCACAGCUUU-CUUGAACUG	1	113.559	4	0.69518
ath-miR396b-3p_L-1	Cca.gene26930	60S ribosomal protein L3-2 [Cinnamomum micranthum f. kanehirae]	GO:0000027(ribosomal large subunit assembly);GO:0003735(structural constituent of ribosome);GO:0006412(translation);GO:0022625(cytosolic large ribosomal subunit)	ko03010(Ribosome)	684	703	694	0.71261	6	...(((((((((((((((((&)))))))))))))))))...	AUGCUUACGGCUUUUUUGAG&CUCAAGAAAGCUGUGGGAAA	3	340.677	2	0.510786
ath-miR396b-3p_L-1	Cca.gene29675	IQ motif [Cinnamomum micranthum f. kanehirae]	GO:0003774(motor activity);GO:0009506(plasmodesma);GO:0009791(post-embryonic development);GO:0009826(unidimensional cell growth);GO:0010090(trichome morphogenesis);GO:0010091(trichome branching);GO:0010154(fruit development);GO:0016459(myosin complex);GO:0030048(actin filament-based movement);GO:0035619(root hair tip);GO:0048467(gynoecium development);GO:0048767(root hair elongation);GO:0048768(r…	NA	574	594	584	0.692082	6	...((((((((.(((((((((&)))))))))-))))))))...	CAACUUACAGCAUUUCUUGAG&CUCAAGAAA-GCUGUGGGAAA	1	113.559	4	0.775067
ath-miR396b-3p_L-1	Cca.gene26900	Oligopeptide transporter [Cinnamomum micranthum f. kanehirae]	GO:0005886(plasma membrane);GO:0006857(oligopeptide transport);GO:0016021(integral component of membrane);GO:0022857(transmembrane transporter activity);GO:0055085(transmembrane transport)	NA	2414	2434	2424	0.68915	6.5	..((((.(((((((((.((((&))))-))))))))).))))..	UGUCCUUCAGCUUUCUGUGGG&CUCA-AGAAAGCUGUGGGAAA	6	681.354	2	0.660947
ath-miR396b-3p_L-1	Cca.gene3877	phenylalanine--tRNA ligase, chloroplastic/mitochondrial [Cinnamomum micranthum f. kanehirae]	GO:0004826(phenylalanine-tRNA ligase activity);GO:0005739(mitochondrion);GO:0006432(phenylalanyl-tRNA aminoacylation)	ko00970(Aminoacyl-tRNA biosynthesis)	536	555	547	0.671554	6	..((((.(((((-(((((((.&.))))))).)))))-))))..	UAUCCCAACAGC-UUCUUGAA&CUCAAGAAAGCUGU-GGGAAA	4	454.236	2	0.769285
ath-miR396b-3p_L-1	Cca.gene29412	photosystem I assembly factor PSA3, chloroplastic [Cinnamomum micranthum f. kanehirae]	GO:0005515(protein binding);GO:0005634(nucleus);GO:0005739(mitochondrion);GO:0009507(chloroplast);GO:0009535(chloroplast thylakoid membrane);GO:0009570(chloroplast stroma);GO:0009941(chloroplast envelope);GO:0048564(photosystem I assembly);GO:0098572(stromal side of plastid thylakoid membrane)	NA	577	597	587	0.653959	6.5	...((((.((((((((.((((&))))-)))))))).))))...	GACUCCAGAGCUUUCUAUGAG&CUCA-AGAAAGCUGUGGGAAA	2	227.118	2	0.864422
ath-miR396b-3p_L-1	Cca.gene833	potassium channel AKT2 [Cinnamomum micranthum f. kanehirae]	GO:0005249(voltage-gated potassium channel activity);GO:0005887(integral component of plasma membrane);GO:0042391(regulation of membrane potential)	NA	700	719	711	0.677419	5.5	.((((.((((((-((((((((&)))))))).))))))-)))).	CUUCCUUACAGC-UUCUUGGG&CUCAAGAAAGCUGUG-GGAAA	3	340.677	3	0.392624
ath-miR396b-3p_L-1	Cca.gene38327	PREDICTED: crocetin glucosyltransferase, chloroplastic-like [Vitis vinifera]	GO:0009813(flavonoid biosynthetic process);GO:0043231(intracellular membrane-bounded organelle);GO:0052696(flavonoid glucuronidation);GO:0080043(quercetin 3-O-glucosyltransferase activity);GO:0080044(quercetin 7-O-glucosyltransferase activity)	NA	703	723	713	0.706745	5	.(((((.((((((((((.((.&.))-)))))))))).))))).	GUUCCCUCAGCUUUCUUAGAU&CUC-AAGAAAGCUGUGGGAAA	38	4315.24	2	0.528397
ath-miR396b-3p_L-1	Cca.gene13193	putative pentatricopeptide repeat-containing protein [Cinnamomum micranthum f. kanehirae]	NA	ko00195(Photosynthesis)	2524	2543	2534	0.706745	5	.(((((.((((.(((((((.&.))))))).)))).))))).	CUUCCCUCAGCAUUCUUGAA&CUCAAGAAAGCUGUGGGAAA	13	1476.27	0	0.0118204
ath-miR396b-3p_L-1	Cca.gene17692	Ribosomal protein L1 [Cinnamomum micranthum f. kanehirae]	GO:0000470(maturation of LSU-rRNA);GO:0003723(RNA binding);GO:0006412(translation);GO:0022625(cytosolic large ribosomal subunit);GO:0030686(90S preribosome)	NA	450	468	460	0.651026	7	..((((..(((-((((((((&)))))))).)))..))))..	UCUCCCUAAGC-UUCUUGGG&CUCAAGAAAGCUGUGGGAAA	2	227.118	3	0.542327
ath-miR396b-3p_L-1	Cca.gene32557	zinc finger protein 830 [Cinnamomum micranthum f. kanehirae]	GO:0005634(nucleus)	NA	730	750	741	0.662757	6	.((((((((.((((((((((.&.))))))))))-)))))))).	CUUCCUGCAGGCUUUUUUGAU&CUCAAGAAAGC-UGUGGGAAA	1	113.559	4	0.940283
ath-miR396b-5p	Cca.gene32095	bifunctional L-3-cyanoalanine synthase/cysteine synthase 1, mitochondrial [Cinnamomum micranthum f. kanehirae]	GO:0004124(cysteine synthase activity);GO:0005737(cytoplasm);GO:0006535(cysteine biosynthetic process from serine);GO:0030170(pyridoxal phosphate binding)	ko00920(Sulfur metabolism);ko00270(Cysteine and methionine metabolism);ko00460(Cyanoamino acid metabolism)	206	226	217	0.682635	5	(((-((((.(((((((((((((&)))))))))))))-)))).)))	AAG-UCAGUGAAGGUUGUGGAG&UUCCACAGCUUUC-UUGAACUU	2	227.118	3	0.729413
ath-miR396b-5p	Cca.gene28787	DDT domain-containing protein PTM-like protein [Cinnamomum micranthum f. kanehirae]	GO:0003677(DNA binding);GO:0005634(nucleus);GO:0006355(regulation of transcription, DNA-templated)	NA	4224	4244	4235	0.655689	6	.((..(((((((.((((((((&)))))))).)))))))..)).	CGGGCCAAGAAACCUGUGGAG&UUCCACAGCUUUCUUGAACUU	1	113.559	4	0.999727
ath-miR396b-5p	Cca.gene37455	E3 ubiquitin-protein ligase RMA1H1-like protein [Cinnamomum micranthum f. kanehirae]	GO:0004842(ubiquitin-protein transferase activity);GO:0005515(protein binding);GO:0005789(endoplasmic reticulum membrane);GO:0006970(response to osmotic stress);GO:0009409(response to cold);GO:0009414(response to water deprivation);GO:0009611(response to wounding);GO:0009723(response to ethylene);GO:0016567(protein ubiquitination);GO:0043161(proteasome-mediated ubiquitin-dependent protein catabol…	ko04141(Protein processing in endoplasmic reticulum)	14	33	24	0.736527	6	...((((((-(((((((((((&))))))))))).))))))...	ACUUUCAAG-AGGCUGUGGAA&UUCCACAGCUUUCUUGAACUU	2	227.118	2	0.751731
ath-miR396b-5p	Cca.gene36458	growth-regulating factor 2 [Cinnamomum micranthum f. kanehirae]	GO:0005634(nucleus);GO:0009739(response to gibberellin);GO:0030912(response to deep water)	NA	1039	1060	1050	0.874251	4	..(((((((((((.((((((((&))))))))-)))))))))))..	UCGUUCAAGAAAGCCUGUGGAA&UUCCACAG-CUUUCUUGAACUU	37	4201.68	0	0.00296829
ath-miR396b-5p	Cca.gene9307	growth-regulating factor 2 [Cinnamomum micranthum f. kanehirae]	GO:0005515(protein binding);GO:0005524(ATP binding);GO:0005634(nucleus);GO:0006351(transcription, DNA-templated);GO:0006355(regulation of transcription, DNA-templated);GO:0009624(response to nematode);GO:0019760(glucosinolate metabolic process);GO:0043565(sequence-specific DNA binding);GO:0048364(root development);GO:0048366(leaf development);GO:0061062(regulation of nematode larval development)	NA	864	885	875	0.874251	4	..(((((((((((.((((((((&))))))))-)))))))))))..	UCGUUCAAGAAAGCCUGUGGAA&UUCCACAG-CUUUCUUGAACUU	13	1476.27	0	0.00207873
ath-miR396b-5p	Cca.gene30652	growth-regulating factor 4-like protein [Cinnamomum micranthum f. kanehirae]	GO:0005737(cytoplasm);GO:0008757(S-adenosylmethionine-dependent methyltransferase activity);GO:0032259(methylation)	NA	575	596	586	0.874251	4	..(((((((((((.((((((((&))))))))-)))))))))))..	CCGUUCAAGAAAGCCUGUGGAA&UUCCACAG-CUUUCUUGAACUU	11	1249.15	0	0.00178203
ath-miR396b-5p	Cca.gene39914	growth-regulating factor 4-like protein [Cinnamomum micranthum f. kanehirae]	GO:0005737(cytoplasm);GO:0008757(S-adenosylmethionine-dependent methyltransferase activity);GO:0032259(methylation)	NA	426	447	437	0.874251	4	..(((((((((((.((((((((&))))))))-)))))))))))..	CCGUUCAAGAAAGCCUGUGGAA&UUCCACAG-CUUUCUUGAACUU	17	1930.5	0	0.00118838
ath-miR396b-5p	Cca.gene34870	growth-regulating factor 6-like protein isoform X2 [Cinnamomum micranthum f. kanehirae]	GO:0005515(protein binding);GO:0005524(ATP binding);GO:0005634(nucleus);GO:0006351(transcription, DNA-templated);GO:0006355(regulation of transcription, DNA-templated);GO:0009624(response to nematode);GO:0019760(glucosinolate metabolic process);GO:0043565(sequence-specific DNA binding);GO:0048364(root development);GO:0048366(leaf development);GO:0061062(regulation of nematode larval development)	NA	1046	1067	1057	0.874251	4	..(((((((((((.((((((((&))))))))-)))))))))))..	UCGUUCAAGAAAGCCUGUGGAA&UUCCACAG-CUUUCUUGAACUU	9	1022.03	0	0.00267186
ath-miR396b-5p	Cca.gene17262	low-temperature-induced cysteine proteinase [Cinnamomum micranthum f. kanehirae]	GO:0004197(cysteine-type endopeptidase activity);GO:0005615(extracellular space);GO:0005764(lysosome);GO:0051603(proteolysis involved in cellular protein catabolic process)	ko04145(Phagosome)	929	949	940	0.883234	3	(((.(((((((((((((((((&))))))))))))))))).)))	AAGAUCAAGGAAGCUGUGGGA&UUCCACAGCUUUCUUGAACUU	3	340.677	2	0.0535115
ath-miR396b-5p	Cca.gene30208	protein DETOXIFICATION 27-like protein isoform X1 [Cinnamomum micranthum f. kanehirae]	GO:0006855(drug transmembrane transport)	NA	261	280	271	0.760479	4	((((.((((-(((((((((((&))))))))))).)))).))))	GAGUCCAAG-AAGCUGUGGAG&UUCCACAGCUUUCUUGAACUU	2	227.118	2	0.592729
ath-miR396b-5p	Cca.gene14145	remorin 4.1-like protein [Cinnamomum micranthum f. kanehirae]	GO:0003677(DNA binding);GO:0005737(cytoplasm);GO:0008150(biological_process)	NA	1275	1296	1286	0.667665	6.5	.(((((((((((((((.(.(((&)))-).))))))))))))))).	UGGUUCAAGAAAGUUGAGAGAA&UUC-CACAGCUUUCUUGAACUU	3	340.677	2	0.989394
ath-miR396b-5p	Cca.gene1258	sorbitol dehydrogenase isoform X2 [Cinnamomum micranthum f. kanehirae]	GO:0005737(cytoplasm);GO:0005829(cytosol);GO:0005886(plasma membrane);GO:0008270(zinc ion binding);GO:0009506(plasmodesma);GO:0031966(mitochondrial membrane);GO:0055114(oxidation-reduction process)	ko00040(Pentose and glucuronate interconversions);ko00051(Fructose and mannose metabolism)	224	246	237	0.811377	4.5	((((((((..((((((((((((.&.))))))))))))--))))))))	AAGUUCAGAUGAAAGCUGUGGGU&UUCCACAGCUUUC--UUGAACUU	1	113.559	4	0.45547
ath-miR396b-5p	Cca.gene23108	stromal heat shock-related protein, chloroplastic [Cinnamomum micranthum f. kanehirae]	GO:0005515(protein binding);GO:0005524(ATP binding);GO:0005622(intracellular);GO:0005623(cell);GO:0005634(nucleus);GO:0005739(mitochondrion);GO:0005829(cytosol);GO:0006457(protein folding);GO:0009408(response to heat);GO:0009409(response to cold);GO:0009507(chloroplast);GO:0009532(plastid stroma);GO:0009570(chloroplast stroma);GO:0009579(thylakoid);GO:0009941(chloroplast envelope);GO:0016032(vira…	ko03040(Spliceosome);ko04141(Protein processing in endoplasmic reticulum);ko04144(Endocytosis)	711	733	723	0.733533	5.5	((((((..(((((((.((((((.&.))))))-)))))))-.))))))	AGGUUCUCAGAAAGCUUGUGGAU&UUCCACA-GCUUUCU-UGAACUU	3	340.677	3	0.424497
ath-miR396b-5p	Cca.gene37427	Ubiquitin domain [Macleaya cordata]	GO:0000244(spliceosomal tri-snRNP complex assembly);GO:0046540(U4/U6 x U5 tri-snRNP complex);GO:0071013(catalytic step 2 spliceosome);GO:0080188(RNA-directed DNA methylation);GO:2000630(positive regulation of miRNA metabolic process);GO:2000636(positive regulation of primary miRNA processing)	ko03040(Spliceosome)	1347	1367	1358	0.667665	6.5	...(((((.(((((((((((.&.))))))))))).)))))...	CAAUUCAGUGAAGCUGUGGAU&UUCCACAGCUUUCUUGAACUU	2	227.118	2	0.988998
ath-miR396b-5p	Cca.gene29353	vacuolar protein sorting-associated protein 24 homolog 1 [Carica papaya]	GO:0000815(ESCRT III complex);GO:0005515(protein binding);GO:0005634(nucleus);GO:0005770(late endosome);GO:0005829(cytosol);GO:0007034(vacuolar transport);GO:0010008(endosome membrane);GO:0015031(protein transport);GO:0016192(vesicle-mediated transport);GO:0070676(intralumenal vesicle formation)	ko04144(Endocytosis)	474	495	486	0.802395	4.5	(((.(((((.((((((((((((&))))))))))))-))))).)))	GAGAUCAAGAAGAGCUGUGGAA&UUCCACAGCUUU-CUUGAACUU	1	113.559	4	0.484743
ath-miR399b	Cca.gene13983	protein TIC 21, chloroplastic [Cinnamomum micranthum f. kanehirae]	GO:0005381(iron ion transmembrane transporter activity);GO:0006875(cellular metal ion homeostasis);GO:0009507(chloroplast);GO:0009706(chloroplast inner membrane);GO:0009941(chloroplast envelope);GO:0016021(integral component of membrane);GO:0042803(protein homodimerization activity);GO:0045037(protein import into chloroplast stroma)	NA	779	797	790	0.670644	6.5	(((((((.((((((--(((((&)))))..)))))).)))))))	CAGGGUAUCUCUCC--UGGUA&UGCCAAAGGAGAGUUGCCCUG	2	227.118	2	0.536964
ath-miR399b	Cca.gene819	transmembrane 9 superfamily member 1 [Cinnamomum micranthum f. kanehirae]	GO:0016021(integral component of membrane)	NA	1607	1627	1618	0.713604	6	.(((((..(((.(((((((((&))))))))).)))..))))).	GAGGGCUUCUUCCCUUUGGCA&UGCCAAAGGAGAGUUGCCCUG	2	227.118	3	0.102199
ath-miR827_2ss9CT21TA	Cca.gene15994	NA	NA	NA	233	253	244	1	2	.((((((((((((((((((((&)))))))))))))))))))).	AGUUUGUUGAUGGUCAUCUAA&UUAGAUGAUCAUCAACAAACA	25	2838.97	0	0.000297226
ath-miR827_2ss9CT21TA	Cca.gene31294	protein GPR107-like protein [Cinnamomum micranthum f. kanehirae]	GO:0005768(endosome);GO:0005794(Golgi apparatus);GO:0005802(trans-Golgi network);GO:0009507(chloroplast);GO:0016021(integral component of membrane)	NA	935	954	946	0.674497	6	((.(((((((((-(((((((.&.))))))).))))))))).))	UGCUUGUUGAUG-UCGUCUGC&UUAGAUGAUCAUCAACAAACA	1	113.559	4	0.787159
ath-miR827_2ss9CT21TA	Cca.gene36285	protein GPR107-like protein [Cinnamomum micranthum f. kanehirae]	GO:0005768(endosome);GO:0005794(Golgi apparatus);GO:0005802(trans-Golgi network);GO:0009507(chloroplast);GO:0016021(integral component of membrane)	NA	935	954	946	0.674497	6	((.(((((((((-(((((((.&.))))))).))))))))).))	UGCUUGUUGAUG-UCGUCUGC&UUAGAUGAUCAUCAACAAACA	1	113.559	4	0.775067
ath-miR827_2ss9CT21TA	Cca.gene38965	SPX domain-containing protein [Cinnamomum micranthum f. kanehirae]	GO:0006817(phosphate ion transport);GO:0009705(plant-type vacuole membrane);GO:0016021(integral component of membrane);GO:0055085(transmembrane transport);GO:1905011(transmembrane phosphate ion transport from cytosol to vacuole)	NA	220	240	231	0.979866	3	.((((((((((((((((((((&)))))))))))))))))))).	AGUUUGUUGGUGGUCAUCUAA&UUAGAUGAUCAUCAACAAACA	1	113.559	4	0.0537585
ath-miR858a_1ss1TC	Cca.gene29100	agamous-like MADS-box protein AGL29 [Cinnamomum micranthum f. kanehirae]	GO:0005515(protein binding);GO:0005739(mitochondrion);GO:0006397(mRNA processing);GO:0009507(chloroplast);GO:0050897(cobalt ion binding);GO:0080156(mitochondrial mRNA modification);GO:1900864(mitochondrial RNA modification)	ko00640(Propanoate metabolism);ko00280(Valine, leucine and isoleucine degradation)	609	628	619	0.661111	5.5	((((((-(((((((((((((.&.))))))))))))).))))))	AGGGUC-AAUAGGCAAUGAAU&CUUCGUUGUCUGUUCGACCUU	1	113.559	4	0.996231
ath-miR858a_1ss1TC	Cca.gene1473	calcium-dependent protein kinase 2-like protein [Cinnamomum micranthum f. kanehirae]	GO:0004683(calmodulin-dependent protein kinase activity);GO:0005516(calmodulin binding);GO:0005634(nucleus);GO:0005737(cytoplasm);GO:0009738(abscisic acid-activated signaling pathway);GO:0009931(calcium-dependent protein serine/threonine kinase activity);GO:0018105(peptidyl-serine phosphorylation);GO:0035556(intracellular signal transduction);GO:0046777(protein autophosphorylation)	ko04626(Plant-pathogen interaction)	2092	2113	2104	0.655556	6.5	(((((.((.(((((((((((.(&).)))))))))))-)).)))))	GAGGUGGACACAGAUAAUGAUG&CUUCGUUGUCUGU-UCGACCUU	2	227.118	3	0.761928
ath-miR858a_1ss1TC	Cca.gene9680	DEAD-box ATP-dependent RNA helicase 3, chloroplastic isoform X1 [Cinnamomum micranthum f. kanehirae]	GO:0004004(ATP-dependent RNA helicase activity);GO:0010501(RNA secondary structure unwinding)	NA	613	634	625	0.675	6.5	((((.(((.(((((((((((..&..)))))))))))-))).))))	AAGGACGAUGCAGACGACGACU&CUUCGUUGUCUGU-UCGACCUU	2	227.118	3	0.657448
ath-miR858a_1ss1TC	Cca.gene11184	GDP-L-galactose phosphorylase 2-like protein [Cinnamomum micranthum f. kanehirae]	GO:0005737(cytoplasm);GO:0006006(glucose metabolic process);GO:0080048(GDP-D-glucose phosphorylase activity)	ko00053(Ascorbate and aldarate metabolism)	1444	1465	1456	0.738889	6	(((((.((.(((((.(((((((&))))))).)))))-)).)))))	GAGGUGGAUGCAGGGAACGAAG&CUUCGUUGUCUGU-UCGACCUU	1	113.559	4	0.851383
ath-miR858a_1ss1TC	Cca.gene30218	GEM-like protein 1 [Cinnamomum micranthum f. kanehirae]	GO:0003674(molecular_function);GO:0008150(biological_process);GO:0009507(chloroplast)	ko04141(Protein processing in endoplasmic reticulum);ko04120(Ubiquitin mediated proteolysis);ko03420(Nucleotide excision repair)	472	492	483	0.755556	6	((((((((..(((((((((((&)))))))))))..))))))))	AAGGUUGGCGAGGCGACGAAG&CUUCGUUGUCUGUUCGACCUU	3	340.677	2	0.553634
ath-miR858a_1ss1TC	Cca.gene30521	Peptidase A1 [Cinnamomum micranthum f. kanehirae]	GO:0004190(aspartic-type endopeptidase activity);GO:0006508(proteolysis);GO:0030163(protein catabolic process)	NA	810	832	823	0.752778	6	.((((.((((((.((((((((((&))))))))))-))))))-)))).	UGGGUGCGGACAGGACAAUGAAG&CUUCGUUGUC-UGUUCG-ACCUU	1	113.559	4	0.711567
ath-miR858a_1ss1TC	Cca.gene38327	PREDICTED: crocetin glucosyltransferase, chloroplastic-like [Vitis vinifera]	GO:0009813(flavonoid biosynthetic process);GO:0043231(intracellular membrane-bounded organelle);GO:0052696(flavonoid glucuronidation);GO:0080043(quercetin 3-O-glucosyltransferase activity);GO:0080044(quercetin 7-O-glucosyltransferase activity)	NA	1191	1212	1203	0.794444	5.5	..(((((((.(((((((((((.&.)))))))))))-)))))))..	GUGGUCGGAUCAGACAACGAAU&CUUCGUUGUCUG-UUCGACCUU	2	227.118	3	0.131942
ath-miR858a_1ss1TC	Cca.gene3171	putative GHMYB10 [Cinnamomum micranthum f. kanehirae]	GO:0000981(RNA polymerase II transcription factor activity, sequence-specific DNA binding);GO:0001135(transcription factor activity, RNA polymerase II transcription factor recruiting);GO:0003677(DNA binding);GO:0003700(DNA binding transcription factor activity);GO:0005515(protein binding);GO:0005634(nucleus);GO:0006351(transcription, DNA-templated);GO:0006355(regulation of transcription, DNA-temp…	NA	641	660	651	0.775	3.5	((((-(((((((((((((((.&.))))))))))))))).))))	AGGG-CGAACAGACAAUGAAA&CUUCGUUGUCUGUUCGACCUU	11	1249.15	2	0.42303
ath-miR858a_1ss1TC	Cca.gene13037	transcription factor TT2-like protein [Cinnamomum micranthum f. kanehirae]	GO:0000981(RNA polymerase II transcription factor activity, sequence-specific DNA binding);GO:0001135(transcription factor activity, RNA polymerase II transcription factor recruiting);GO:0003677(DNA binding);GO:0003700(DNA binding transcription factor activity);GO:0005515(protein binding);GO:0005524(ATP binding);GO:0005634(nucleus);GO:0006351(transcription, DNA-templated);GO:0006355(regulation of…	NA	317	336	327	0.775	3.5	((((-(((((((((((((((.&.))))))))))))))).))))	AGGG-CGAACAGACAAUGAAA&CUUCGUUGUCUGUUCGACCUU	1	113.559	4	0.57535
ath-miR858a_1ss1TC	Cca.gene13040	transcription factor TT2-like protein [Cinnamomum micranthum f. kanehirae]	GO:0000981(RNA polymerase II transcription factor activity, sequence-specific DNA binding);GO:0001135(transcription factor activity, RNA polymerase II transcription factor recruiting);GO:0003677(DNA binding);GO:0003700(DNA binding transcription factor activity);GO:0005515(protein binding);GO:0005524(ATP binding);GO:0005634(nucleus);GO:0006351(transcription, DNA-templated);GO:0006355(regulation of…	NA	210	229	220	0.819444	3.5	.(((-((((((((((((((((&)))))))))))))))).))).	CGGG-CGAACAGAUAACGAAG&CUUCGUUGUCUGUUCGACCUU	3	340.677	2	0.13641
ath-miR858a_1ss1TC	Cca.gene3172	transcription factor TT2-like protein isoform X1 [Cinnamomum micranthum f. kanehirae]	GO:0000981(RNA polymerase II transcription factor activity, sequence-specific DNA binding);GO:0001135(transcription factor activity, RNA polymerase II transcription factor recruiting);GO:0003677(DNA binding);GO:0003700(DNA binding transcription factor activity);GO:0005515(protein binding);GO:0005524(ATP binding);GO:0005634(nucleus);GO:0006351(transcription, DNA-templated);GO:0006355(regulation of…	NA	423	442	433	0.775	3.5	((((-(((((((((((((((.&.))))))))))))))).))))	AGGG-CGAACAGACAAUGAAA&CUUCGUUGUCUGUUCGACCUU	151	17147.4	2	0.412355
ath-miR858a_1ss1TC	Cca.gene35102	transcription repressor MYB5-like protein [Cinnamomum micranthum f. kanehirae]	GO:0000981(RNA polymerase II transcription factor activity, sequence-specific DNA binding);GO:0001135(transcription factor activity, RNA polymerase II transcription factor recruiting);GO:0003677(DNA binding);GO:0003700(DNA binding transcription factor activity);GO:0005634(nucleus);GO:0006351(transcription, DNA-templated);GO:0006355(regulation of transcription, DNA-templated);GO:0006357(regulation…	NA	406	426	417	0.663889	5	.(((.((.((((((((((((.&.)))))))))))).)).))).	CAGGACGUACAGACAACGAGA&CUUCGUUGUCUGUUCGACCUU	1	113.559	4	0.995552
ath-miR858a_1ss1TC	Cca.gene32191	transcription repressor MYB6-like protein [Cinnamomum micranthum f. kanehirae]	GO:0000981(RNA polymerase II transcription factor activity, sequence-specific DNA binding);GO:0001135(transcription factor activity, RNA polymerase II transcription factor recruiting);GO:0003677(DNA binding);GO:0003700(DNA binding transcription factor activity);GO:0005515(protein binding);GO:0005634(nucleus);GO:0006351(transcription, DNA-templated);GO:0006355(regulation of transcription, DNA-temp…	NA	306	325	316	0.808333	3.5	.(((-(((((((((((((((.&.))))))))))))))).))).	CGGG-CGAACAGACAACGAAA&CUUCGUUGUCUGUUCGACCUU	44	4996.59	0	0.00385706
ath-miR858a_L-1R+1	Cca.gene9680	DEAD-box ATP-dependent RNA helicase 3, chloroplastic isoform X1 [Cinnamomum micranthum f. kanehirae]	GO:0004004(ATP-dependent RNA helicase activity);GO:0010501(RNA secondary structure unwinding)	NA	612	633	624	0.747922	6	(((((.(((.(((((((((((.&.)))))))))))-))).)))))	CAAGGACGAUGCAGACGACGAC&UUCGUUGUCUGU-UCGACCUUG	1	113.559	4	0.650024
ath-miR858a_L-1R+1	Cca.gene19099	Homeobox domain-containing protein [Cinnamomum micranthum f. kanehirae]	GO:0003677(DNA binding);GO:0003700(DNA binding transcription factor activity);GO:0005515(protein binding);GO:0005634(nucleus);GO:0005737(cytoplasm);GO:0006351(transcription, DNA-templated);GO:0006355(regulation of transcription, DNA-templated);GO:0009610(response to symbiotic fungus);GO:0009737(response to abscisic acid);GO:0010197(polar nucleus fusion);GO:0010201(response to continuous far red l…	NA	2407	2426	2418	0.65097	7	.(((((((((((((-(((((.&.))))).))))))))))))).	AAAGGUCGAAUAGA-GAUGAC&UUCGUUGUCUGUUCGACCUUG	3	340.677	2	0.947738
ath-miR858a_L-1R+1	Cca.gene38327	PREDICTED: crocetin glucosyltransferase, chloroplastic-like [Vitis vinifera]	GO:0009813(flavonoid biosynthetic process);GO:0043231(intracellular membrane-bounded organelle);GO:0052696(flavonoid glucuronidation);GO:0080043(quercetin 3-O-glucosyltransferase activity);GO:0080044(quercetin 7-O-glucosyltransferase activity)	NA	1189	1211	1202	0.811634	4	(((.(((((((.(((((((((((&)))))))))))-)))))))-)))	CAGUGGUCGGAUCAGACAACGAA&UUCGUUGUCUG-UUCGACC-UUG	5	567.795	3	0.0524765
ath-miR858a_L-1R+1	Cca.gene3171	putative GHMYB10 [Cinnamomum micranthum f. kanehirae]	GO:0000981(RNA polymerase II transcription factor activity, sequence-specific DNA binding);GO:0001135(transcription factor activity, RNA polymerase II transcription factor recruiting);GO:0003677(DNA binding);GO:0003700(DNA binding transcription factor activity);GO:0005515(protein binding);GO:0005634(nucleus);GO:0006351(transcription, DNA-templated);GO:0006355(regulation of transcription, DNA-temp…	NA	640	659	650	0.842105	2.5	(((((-(((((((((((((((&))))))))))))))).)))))	CAGGG-CGAACAGACAAUGAA&UUCGUUGUCUGUUCGACCUUG	44	4996.59	0	0.00118838
ath-miR858a_L-1R+1	Cca.gene30649	Transcription factor TT2 [Cinnamomum micranthum f. kanehirae]	GO:0000981(RNA polymerase II transcription factor activity, sequence-specific DNA binding);GO:0001135(transcription factor activity, RNA polymerase II transcription factor recruiting);GO:0003677(DNA binding);GO:0003700(DNA binding transcription factor activity);GO:0005515(protein binding);GO:0005524(ATP binding);GO:0005634(nucleus);GO:0006351(transcription, DNA-templated);GO:0006355(regulation of…	NA	445	465	456	0.709141	6.5	..(((((((((.(((((((((&))))))))).)))))))))..	CCGGGUCGAACUGAUAAUGAA&UUCGUUGUCUGUUCGACCUUG	1	113.559	4	0.829367
ath-miR858a_L-1R+1	Cca.gene13040	transcription factor TT2-like protein [Cinnamomum micranthum f. kanehirae]	GO:0000981(RNA polymerase II transcription factor activity, sequence-specific DNA binding);GO:0001135(transcription factor activity, RNA polymerase II transcription factor recruiting);GO:0003677(DNA binding);GO:0003700(DNA binding transcription factor activity);GO:0005515(protein binding);GO:0005524(ATP binding);GO:0005634(nucleus);GO:0006351(transcription, DNA-templated);GO:0006355(regulation of…	NA	209	228	219	0.747922	4.5	..(((-(((((((((((((((&))))))))))))))).)))..	CCGGG-CGAACAGAUAACGAA&UUCGUUGUCUGUUCGACCUUG	3	340.677	2	0.510786
ath-miR858a_L-1R+1	Cca.gene3172	transcription factor TT2-like protein isoform X1 [Cinnamomum micranthum f. kanehirae]	GO:0000981(RNA polymerase II transcription factor activity, sequence-specific DNA binding);GO:0001135(transcription factor activity, RNA polymerase II transcription factor recruiting);GO:0003677(DNA binding);GO:0003700(DNA binding transcription factor activity);GO:0005515(protein binding);GO:0005524(ATP binding);GO:0005634(nucleus);GO:0006351(transcription, DNA-templated);GO:0006355(regulation of…	NA	422	441	432	0.842105	2.5	(((((-(((((((((((((((&))))))))))))))).)))))	CAGGG-CGAACAGACAAUGAA&UUCGUUGUCUGUUCGACCUUG	815	92550.5	0	0.000891414
ath-miR858a_L-1R+1	Cca.gene32191	transcription repressor MYB6-like protein [Cinnamomum micranthum f. kanehirae]	GO:0000981(RNA polymerase II transcription factor activity, sequence-specific DNA binding);GO:0001135(transcription factor activity, RNA polymerase II transcription factor recruiting);GO:0003677(DNA binding);GO:0003700(DNA binding transcription factor activity);GO:0005515(protein binding);GO:0005634(nucleus);GO:0006351(transcription, DNA-templated);GO:0006355(regulation of transcription, DNA-temp…	NA	305	324	315	0.800554	3.5	..(((-(((((((((((((((&))))))))))))))).)))..	CCGGG-CGAACAGACAACGAA&UUCGUUGUCUGUUCGACCUUG	30	3406.77	2	0.19747
ath-miR858a_L-1R+1	Cca.gene20138	YTH domain-containing protein [Cinnamomum micranthum f. kanehirae]	GO:0003723(RNA binding);GO:0003729(mRNA binding);GO:0005634(nucleus);GO:0008150(biological_process)	NA	1139	1159	1150	0.775623	7	((((((((((((((((.(((.&.))).))))))))))))))))	CAAGGUUGGACAGGCGUUGAG&UUCGUUGUCUGUUCGACCUUG	2	227.118	2	0.355945
ath-miR858b	Cca.gene9680	DEAD-box ATP-dependent RNA helicase 3, chloroplastic isoform X1 [Cinnamomum micranthum f. kanehirae]	GO:0004004(ATP-dependent RNA helicase activity);GO:0010501(RNA secondary structure unwinding)	NA	612	633	624	0.747922	6	(((((.(((.(((((((((((.&.)))))))))))-))).)))))	CAAGGACGAUGCAGACGACGAC&UUCGUUGUCUGU-UCGACCUUG	1	113.559	4	0.650024
ath-miR858b	Cca.gene19099	Homeobox domain-containing protein [Cinnamomum micranthum f. kanehirae]	GO:0003677(DNA binding);GO:0003700(DNA binding transcription factor activity);GO:0005515(protein binding);GO:0005634(nucleus);GO:0005737(cytoplasm);GO:0006351(transcription, DNA-templated);GO:0006355(regulation of transcription, DNA-templated);GO:0009610(response to symbiotic fungus);GO:0009737(response to abscisic acid);GO:0010197(polar nucleus fusion);GO:0010201(response to continuous far red l…	NA	2407	2426	2418	0.65097	7	.(((((((((((((-(((((.&.))))).))))))))))))).	AAAGGUCGAAUAGA-GAUGAC&UUCGUUGUCUGUUCGACCUUG	3	340.677	2	0.947738
ath-miR858b	Cca.gene38327	PREDICTED: crocetin glucosyltransferase, chloroplastic-like [Vitis vinifera]	GO:0009813(flavonoid biosynthetic process);GO:0043231(intracellular membrane-bounded organelle);GO:0052696(flavonoid glucuronidation);GO:0080043(quercetin 3-O-glucosyltransferase activity);GO:0080044(quercetin 7-O-glucosyltransferase activity)	NA	1189	1211	1202	0.811634	4	(((.(((((((.(((((((((((&)))))))))))-)))))))-)))	CAGUGGUCGGAUCAGACAACGAA&UUCGUUGUCUG-UUCGACC-UUG	5	567.795	3	0.0524765
ath-miR858b	Cca.gene3171	putative GHMYB10 [Cinnamomum micranthum f. kanehirae]	GO:0000981(RNA polymerase II transcription factor activity, sequence-specific DNA binding);GO:0001135(transcription factor activity, RNA polymerase II transcription factor recruiting);GO:0003677(DNA binding);GO:0003700(DNA binding transcription factor activity);GO:0005515(protein binding);GO:0005634(nucleus);GO:0006351(transcription, DNA-templated);GO:0006355(regulation of transcription, DNA-temp…	NA	640	659	650	0.842105	2.5	(((((-(((((((((((((((&))))))))))))))).)))))	CAGGG-CGAACAGACAAUGAA&UUCGUUGUCUGUUCGACCUUG	44	4996.59	0	0.00148525
ath-miR858b	Cca.gene30649	Transcription factor TT2 [Cinnamomum micranthum f. kanehirae]	GO:0000981(RNA polymerase II transcription factor activity, sequence-specific DNA binding);GO:0001135(transcription factor activity, RNA polymerase II transcription factor recruiting);GO:0003677(DNA binding);GO:0003700(DNA binding transcription factor activity);GO:0005515(protein binding);GO:0005524(ATP binding);GO:0005634(nucleus);GO:0006351(transcription, DNA-templated);GO:0006355(regulation of…	NA	445	465	456	0.709141	6.5	..(((((((((.(((((((((&))))))))).)))))))))..	CCGGGUCGAACUGAUAAUGAA&UUCGUUGUCUGUUCGACCUUG	1	113.559	4	0.829367
ath-miR858b	Cca.gene13040	transcription factor TT2-like protein [Cinnamomum micranthum f. kanehirae]	GO:0000981(RNA polymerase II transcription factor activity, sequence-specific DNA binding);GO:0001135(transcription factor activity, RNA polymerase II transcription factor recruiting);GO:0003677(DNA binding);GO:0003700(DNA binding transcription factor activity);GO:0005515(protein binding);GO:0005524(ATP binding);GO:0005634(nucleus);GO:0006351(transcription, DNA-templated);GO:0006355(regulation of…	NA	209	228	219	0.747922	4.5	..(((-(((((((((((((((&))))))))))))))).)))..	CCGGG-CGAACAGAUAACGAA&UUCGUUGUCUGUUCGACCUUG	3	340.677	2	0.510786
ath-miR858b	Cca.gene3172	transcription factor TT2-like protein isoform X1 [Cinnamomum micranthum f. kanehirae]	GO:0000981(RNA polymerase II transcription factor activity, sequence-specific DNA binding);GO:0001135(transcription factor activity, RNA polymerase II transcription factor recruiting);GO:0003677(DNA binding);GO:0003700(DNA binding transcription factor activity);GO:0005515(protein binding);GO:0005524(ATP binding);GO:0005634(nucleus);GO:0006351(transcription, DNA-templated);GO:0006355(regulation of…	NA	422	441	432	0.842105	2.5	(((((-(((((((((((((((&))))))))))))))).)))))	CAGGG-CGAACAGACAAUGAA&UUCGUUGUCUGUUCGACCUUG	815	92550.5	0	0.000891414
ath-miR858b	Cca.gene32191	transcription repressor MYB6-like protein [Cinnamomum micranthum f. kanehirae]	GO:0000981(RNA polymerase II transcription factor activity, sequence-specific DNA binding);GO:0001135(transcription factor activity, RNA polymerase II transcription factor recruiting);GO:0003677(DNA binding);GO:0003700(DNA binding transcription factor activity);GO:0005515(protein binding);GO:0005634(nucleus);GO:0006351(transcription, DNA-templated);GO:0006355(regulation of transcription, DNA-temp…	NA	305	324	315	0.800554	3.5	..(((-(((((((((((((((&))))))))))))))).)))..	CCGGG-CGAACAGACAACGAA&UUCGUUGUCUGUUCGACCUUG	30	3406.77	2	0.182622
ath-miR858b	Cca.gene20138	YTH domain-containing protein [Cinnamomum micranthum f. kanehirae]	GO:0003723(RNA binding);GO:0003729(mRNA binding);GO:0005634(nucleus);GO:0008150(biological_process)	NA	1139	1159	1150	0.775623	7	((((((((((((((((.(((.&.))).))))))))))))))))	CAAGGUUGGACAGGCGUUGAG&UUCGUUGUCUGUUCGACCUUG	2	227.118	2	0.355945
bna-miR2111c_R-1_1ss20TC	Cca.gene29434	2-methylene-furan-3-one reductase [Cinnamomum micranthum f. kanehirae]	GO:0008270(zinc ion binding);GO:0009409(response to cold);GO:0009507(chloroplast);GO:0009570(chloroplast stroma);GO:0009579(thylakoid);GO:0009941(chloroplast envelope);GO:0010319(stromule);GO:0035671(enone reductase activity);GO:0035798(2-alkenal reductase (NADP+) activity);GO:0048046(apoplast);GO:0055114(oxidation-reduction process)	NA	1163	1182	1173	0.677419	6	...(((((((((.((((((.&.)))))).)))))))))...	CUCCCCCAGGAUUCAGAUUU&UAAUCUGCAUCCUGGGGUUC	3	340.677	2	0.585194
bna-miR2111c_R-1_1ss20TC	Cca.gene3444	beta-amylase 3, chloroplastic-like protein [Cinnamomum micranthum f. kanehirae]	GO:0000024(maltose biosynthetic process);GO:0005983(starch catabolic process);GO:0009409(response to cold);GO:0009507(chloroplast);GO:0009570(chloroplast stroma);GO:0016161(beta-amylase activity);GO:0102229(amylopectin maltohydrolase activity)	ko00500(Starch and sucrose metabolism)	1314	1333	1324	0.774194	6.5	((((((((.(((((((((..&..))))))))).))))))))	GGACCCCAUGAUGCAGGUCA&UAAUCUGCAUCCUGGGGUUC	2	227.118	3	0.0396214
bna-miR2111c_R-1_1ss20TC	Cca.gene19338	CCR4-Not complex component [Cinnamomum micranthum f. kanehirae]	GO:0000288(nuclear-transcribed mRNA catabolic process, deadenylation-dependent decay);GO:0000932(P-body);GO:0017148(negative regulation of translation);GO:0030015(CCR4-NOT core complex)	ko03018(RNA degradation)	1997	2016	2007	0.736559	6	(((((..(((((((((((..&..)))))))))))..)))))	GGGCCAAAGGAUGCAGAUGC&UAAUCUGCAUCCUGGGGUUC	2	227.118	2	0.281061
bna-miR2111c_R-1_1ss20TC	Cca.gene17007	F-box/kelch-repeat-like protein [Cinnamomum micranthum f. kanehirae]	GO:0004842(ubiquitin-protein transferase activity);GO:0031463(Cul3-RING ubiquitin ligase complex)	NA	115	134	125	0.956989	0.5	((((((((((((((((((((&))))))))))))))))))))	GAACCUCAGGAUGCAGAUUA&UAAUCUGCAUCCUGGGGUUC	9	1022.03	0	0.000594364
bna-miR2111c_R-1_1ss20TC	Cca.gene7911	F-box/kelch-repeat-like protein [Cinnamomum micranthum f. kanehirae]	GO:0004842(ubiquitin-protein transferase activity);GO:0031463(Cul3-RING ubiquitin ligase complex)	NA	40	59	50	0.967742	0.5	((((((((((((((((((((&))))))))))))))))))))	GAAUCCCAGGAUGCAGAUUA&UAAUCUGCAUCCUGGGGUUC	1	113.559	4	0.0272505
bna-miR2111c_R-1_1ss20TC	Cca.gene11123	mitogen-activated protein kinase 10-like protein [Cinnamomum micranthum f. kanehirae]	GO:0004707(MAP kinase activity);GO:0005515(protein binding);GO:0005524(ATP binding);GO:0005634(nucleus);GO:0005737(cytoplasm);GO:0007165(signal transduction);GO:0010468(regulation of gene expression)	ko04016(MAPK signaling pathway - plant)	1762	1782	1773	0.650538	7	((((((.((.(((((((((..&..)))))))))-)).))))))	GAACUUGAGUGAUGCAGAUCG&UAAUCUGCAUC-CUGGGGUUC	2	227.118	2	0.793316
bna-miR2111c_R-1_1ss20TC	Cca.gene21454	serine/arginine-rich splicing factor RS2Z32-like protein [Cinnamomum micranthum f. kanehirae]	GO:0000245(spliceosomal complex assembly);GO:0000398(mRNA splicing, via spliceosome);GO:0003676(nucleic acid binding);GO:0005515(protein binding);GO:0005634(nucleus);GO:0005681(spliceosomal complex);GO:0005829(cytosol);GO:0008270(zinc ion binding);GO:0008380(RNA splicing);GO:0016607(nuclear speck)	ko03040(Spliceosome)	337	356	347	0.663978	7	((.(((((((((((.(((..&..))).))))))))))).))	GAUCCUCGGGAUGCUGAUGA&UAAUCUGCAUCCUGGGGUUC	1	113.559	4	0.83854
bna-miR2111c_R-1_1ss20TC	Cca.gene16772	SNF1-related protein kinase catalytic subunit alpha KIN10 [Cinnamomum micranthum f. kanehirae]	GO:0004674(protein serine/threonine kinase activity);GO:0005634(nucleus);GO:0005737(cytoplasm);GO:0006468(protein phosphorylation);GO:0035556(intracellular signal transduction)	NA	859	878	869	0.741935	5.5	((.(((((((((((.(((((&))))).))))))))))).))	GAUCCCCAGGAUGUUGGUUG&UAAUCUGCAUCCUGGGGUUC	1	113.559	4	0.339284
bra-miR156a-5p	Cca.gene35502	nascent polypeptide-associated complex subunit alpha, muscle-specific form-like protein isoform X1 [Cinnamomum micranthum f. kanehirae]	GO:0003674(molecular_function);GO:0005634(nucleus);GO:0005875(microtubule associated complex);GO:0008150(biological_process)	ko00230(Purine metabolism);ko00240(Pyrimidine metabolism);ko03020(RNA polymerase)	1619	1639	1630	0.674731	5.5	(((((((.((.(((((((((.&.)))))))))-)).)))))))	GUGCUCGAUCAUCUUCUGUUG&UGACAGAAGA-GAGUGAGCAC	1	113.559	4	0.792959
bra-miR156a-5p	Cca.gene9662	PREDICTED: squamosa promoter-binding-like protein 3 isoform X2 [Nelumbo nucifera]	GO:0003677(DNA binding);GO:0003700(DNA binding transcription factor activity);GO:0005634(nucleus);GO:0006351(transcription, DNA-templated);GO:0006355(regulation of transcription, DNA-templated);GO:0043565(sequence-specific DNA binding);GO:0044212(transcription regulatory region DNA binding);GO:0046872(metal ion binding);GO:0048510(regulation of timing of transition from vegetative to reproductive…	NA	1079	1098	1089	0.938172	1	((((((.(((((((((((((&))))))))))))).))))))	GUGCUCUCUCUCUUCUGUCA&UGACAGAAGAGAGUGAGCAC	3	340.677	2	0.0360003
bra-miR156a-5p	Cca.gene5634	squamosa promoter-binding-like protein 13A isoform X1 [Cinnamomum micranthum f. kanehirae]	GO:0003677(DNA binding);GO:0003700(DNA binding transcription factor activity);GO:0005515(protein binding);GO:0005634(nucleus);GO:0006351(transcription, DNA-templated);GO:0006355(regulation of transcription, DNA-templated);GO:0010468(regulation of gene expression);GO:0042742(defense response to bacterium);GO:0046872(metal ion binding)	NA	1626	1645	1636	0.930108	1	((((((.(((((((((((((&))))))))))))).))))))	GUGCUCUCUCUCUUCUGUCA&UGACAGAAGAGAGUGAGCAC	1	113.559	4	0.0795441
bra-miR156a-5p	Cca.gene16950	squamosa promoter-binding-like protein 16 [Cinnamomum micranthum f. kanehirae]	GO:0003677(DNA binding);GO:0003700(DNA binding transcription factor activity);GO:0005634(nucleus);GO:0006355(regulation of transcription, DNA-templated);GO:0048653(anther development)	NA	1348	1367	1358	0.924731	1	((((((.(((((((((((((&))))))))))))).))))))	GUGCUCUCUCUCUUCUGUCA&UGACAGAAGAGAGUGAGCAC	1	113.559	4	0.175849
bra-miR156a-5p	Cca.gene124	squamosa promoter-binding-like protein 17 [Cinnamomum micranthum f. kanehirae]	GO:0003677(DNA binding);GO:0003700(DNA binding transcription factor activity);GO:0005634(nucleus);GO:0005737(cytoplasm);GO:0006351(transcription, DNA-templated);GO:0006355(regulation of transcription, DNA-templated);GO:0010228(vegetative to reproductive phase transition of meristem);GO:0046872(metal ion binding);GO:0048366(leaf development);GO:0048653(anther development);GO:2000025(regulation of …	NA	824	843	834	0.924731	1	((((((.(((((((((((((&))))))))))))).))))))	GUGCUCUCUCUCUUCUGUCA&UGACAGAAGAGAGUGAGCAC	11	1249.15	2	0.1675
bra-miR156a-5p	Cca.gene7184	squamosa promoter-binding-like protein 3 isoform X2 [Cinnamomum micranthum f. kanehirae]	GO:0003677(DNA binding);GO:0003700(DNA binding transcription factor activity);GO:0005634(nucleus);GO:0006351(transcription, DNA-templated);GO:0006355(regulation of transcription, DNA-templated);GO:0043565(sequence-specific DNA binding);GO:0044212(transcription regulatory region DNA binding);GO:0046872(metal ion binding);GO:0048510(regulation of timing of transition from vegetative to reproductive…	ko04075(Plant hormone signal transduction)	941	960	951	0.938172	1	((((((.(((((((((((((&))))))))))))).))))))	GUGCUCUCUCUCUUCUGUCA&UGACAGAAGAGAGUGAGCAC	5	567.795	0	0.000297226
bra-miR156a-5p	Cca.gene38630	squamosa promoter-binding-like protein 6 isoform X1 [Cinnamomum micranthum f. kanehirae]	GO:0003677(DNA binding);GO:0003700(DNA binding transcription factor activity);GO:0005515(protein binding);GO:0005634(nucleus);GO:0006351(transcription, DNA-templated);GO:0006355(regulation of transcription, DNA-templated);GO:0010468(regulation of gene expression);GO:0042742(defense response to bacterium);GO:0046872(metal ion binding)	NA	1227	1246	1237	0.930108	1	((((((.(((((((((((((&))))))))))))).))))))	GUGCUCUCUCUCUUCUGUCA&UGACAGAAGAGAGUGAGCAC	1	113.559	4	0.152761
cas-miR396b_R+1_1ss19CT	Cca.gene3300	Bromo adjacent BAH domain-containing protein [Cinnamomum micranthum f. kanehirae]	GO:0003677(DNA binding);GO:0003682(chromatin binding);GO:0005634(nucleus);GO:0008150(biological_process)	NA	1971	1991	1982	0.671875	6.5	(((((.-((((.((((((((((&)))))))))).))))..)))))	AGAAUG-AAGAUGGCUGUGGGA&UUCCACAGCUUUCUUGAAUUUU	1	113.559	4	0.98893
cas-miR396b_R+1_1ss19CT	Cca.gene36679	COP9 signalosome complex subunit 7-like protein isoform X2 [Cinnamomum micranthum f. kanehirae]	GO:0008180(COP9 signalosome)	NA	931	951	943	0.665625	5.5	((((((.(((((((.-((((((&))))))..))))))).))))))	GAAAUUGAAGAAAGG-GUGGAA&UUCCACAGCUUUCUUGAAUUUU	1	113.559	4	0.990621
cas-miR396b_R+1_1ss19CT	Cca.gene21284	DEAD-box ATP-dependent RNA helicase 53-like protein [Cinnamomum micranthum f. kanehirae]	GO:0004004(ATP-dependent RNA helicase activity);GO:0010501(RNA secondary structure unwinding)	NA	947	968	959	0.703125	5.5	((((((((((((((.(((((((&))))))).))))))))))))))	GGGAUUUGAGGAAGAUGUGGAA&UUCCACAGCUUUCUUGAAUUUU	2	227.118	2	0.864422
cas-miR396b_R+1_1ss19CT	Cca.gene37455	E3 ubiquitin-protein ligase RMA1H1-like protein [Cinnamomum micranthum f. kanehirae]	GO:0004842(ubiquitin-protein transferase activity);GO:0005515(protein binding);GO:0005789(endoplasmic reticulum membrane);GO:0006970(response to osmotic stress);GO:0009409(response to cold);GO:0009414(response to water deprivation);GO:0009611(response to wounding);GO:0009723(response to ethylene);GO:0016567(protein ubiquitination);GO:0043161(proteasome-mediated ubiquitin-dependent protein catabol…	ko04141(Protein processing in endoplasmic reticulum)	13	33	24	0.771875	7	....((((((-(((((((((((&))))))))))).))))))....	CACUUUCAAG-AGGCUGUGGAA&UUCCACAGCUUUCUUGAAUUUU	2	227.118	2	0.519672
cas-miR396b_R+1_1ss19CT	Cca.gene36458	growth-regulating factor 2 [Cinnamomum micranthum f. kanehirae]	GO:0005634(nucleus);GO:0009739(response to gibberellin);GO:0030912(response to deep water)	NA	1038	1060	1050	0.846875	5.5	...(((((((((((.((((((((&))))))))-)))))))))))...	CUCGUUCAAGAAAGCCUGUGGAA&UUCCACAG-CUUUCUUGAAUUUU	37	4201.68	0	0.00563222
cas-miR396b_R+1_1ss19CT	Cca.gene9307	growth-regulating factor 2 [Cinnamomum micranthum f. kanehirae]	GO:0005515(protein binding);GO:0005524(ATP binding);GO:0005634(nucleus);GO:0006351(transcription, DNA-templated);GO:0006355(regulation of transcription, DNA-templated);GO:0009624(response to nematode);GO:0019760(glucosinolate metabolic process);GO:0043565(sequence-specific DNA binding);GO:0048364(root development);GO:0048366(leaf development);GO:0061062(regulation of nematode larval development)	NA	863	885	875	0.846875	5.5	...(((((((((((.((((((((&))))))))-)))))))))))...	CUCGUUCAAGAAAGCCUGUGGAA&UUCCACAG-CUUUCUUGAAUUUU	13	1476.27	0	0.00474504
cas-miR396b_R+1_1ss19CT	Cca.gene30652	growth-regulating factor 4-like protein [Cinnamomum micranthum f. kanehirae]	GO:0005737(cytoplasm);GO:0008757(S-adenosylmethionine-dependent methyltransferase activity);GO:0032259(methylation)	NA	574	596	586	0.846875	5.5	...(((((((((((.((((((((&))))))))-)))))))))))...	ACCGUUCAAGAAAGCCUGUGGAA&UUCCACAG-CUUUCUUGAAUUUU	11	1249.15	0	0.00444913
cas-miR396b_R+1_1ss19CT	Cca.gene39914	growth-regulating factor 4-like protein [Cinnamomum micranthum f. kanehirae]	GO:0005737(cytoplasm);GO:0008757(S-adenosylmethionine-dependent methyltransferase activity);GO:0032259(methylation)	NA	425	447	437	0.846875	5.5	...(((((((((((.((((((((&))))))))-)))))))))))...	ACCGUUCAAGAAAGCCUGUGGAA&UUCCACAG-CUUUCUUGAAUUUU	17	1930.5	0	0.00385706
cas-miR396b_R+1_1ss19CT	Cca.gene34870	growth-regulating factor 6-like protein isoform X2 [Cinnamomum micranthum f. kanehirae]	GO:0005515(protein binding);GO:0005524(ATP binding);GO:0005634(nucleus);GO:0006351(transcription, DNA-templated);GO:0006355(regulation of transcription, DNA-templated);GO:0009624(response to nematode);GO:0019760(glucosinolate metabolic process);GO:0043565(sequence-specific DNA binding);GO:0048364(root development);GO:0048366(leaf development);GO:0061062(regulation of nematode larval development)	NA	1045	1067	1057	0.846875	5.5	...(((((((((((.((((((((&))))))))-)))))))))))...	AUCGUUCAAGAAAGCCUGUGGAA&UUCCACAG-CUUUCUUGAAUUUU	9	1022.03	0	0.00533658
cas-miR396b_R+1_1ss19CT	Cca.gene17262	low-temperature-induced cysteine proteinase [Cinnamomum micranthum f. kanehirae]	GO:0004197(cysteine-type endopeptidase activity);GO:0005615(extracellular space);GO:0005764(lysosome);GO:0051603(proteolysis involved in cellular protein catabolic process)	ko04145(Phagosome)	928	949	940	0.88125	3.5	((((.(((((((((((((((((&))))))))))))))))).))))	AAAGAUCAAGGAAGCUGUGGGA&UUCCACAGCUUUCUUGAAUUUU	3	340.677	2	0.0535115
cas-miR396b_R+1_1ss19CT	Cca.gene21610	neutral ceramidase [Cinnamomum micranthum f. kanehirae]	GO:0005783(endoplasmic reticulum);GO:0005794(Golgi apparatus)	ko00600(Sphingolipid metabolism)	1747	1768	1759	0.7	4	..(((((((.((((((((((((&)))))))))))).)))))))..	ACAAUUUAGAAAAGCUGUGGAA&UUCCACAGCUUUCUUGAAUUUU	2	227.118	2	0.887131
cas-miR396b_R+1_1ss19CT	Cca.gene38931	nucleolin-like protein isoform X1 [Cinnamomum micranthum f. kanehirae]	GO:0003723(RNA binding)	NA	602	621	612	0.675	6	..(((((--(((((((((((((&)))))))))))))..)))))..	GUGAUUU--GGAAGCUGUGGAA&UUCCACAGCUUUCUUGAAUUUU	1	113.559	4	0.987636
cas-miR396b_R+1_1ss19CT	Cca.gene24361	phospholipase D alpha 1-like protein [Cinnamomum micranthum f. kanehirae]	GO:0034638(phosphatidylcholine catabolic process)	ko00564(Glycerophospholipid metabolism);ko00565(Ether lipid metabolism);ko04144(Endocytosis)	2236	2258	2248	0.690625	5.5	.((((((.((((((.((((((((&))))))))-)))))).)))))).	CAAAUUUCAGAAAGCCUGUGGGA&UUCCACAG-CUUUCUUGAAUUUU	1	113.559	4	0.976004
cas-miR396b_R+1_1ss19CT	Cca.gene29638	PRC-barrel-like protein [Cinnamomum micranthum f. kanehirae]	GO:0003674(molecular_function);GO:0008150(biological_process)	NA	507	527	519	0.7125	5.5	.(((((((((((((((-(((((&))))).))))))))))))))).	UGAAUUCAAGAAGGUU-UGGAA&UUCCACAGCUUUCUUGAAUUUU	1	113.559	4	0.943493
cas-miR396b_R+1_1ss19CT	Cca.gene25102	protein DEK isoform X4 [Cinnamomum micranthum f. kanehirae]	GO:0005634(nucleus);GO:0005739(mitochondrion);GO:0005829(cytosol)	NA	1025	1047	1038	0.746875	7	.((((...((((((((((((((.&.))))))))))))))-..)))).	UGGAUGCAAAGAAGGCUGUGGAU&UUCCACAGCUUUCUU-GAAUUUU	1	113.559	4	0.829367
cas-miR396b_R+1_1ss19CT	Cca.gene30208	protein DETOXIFICATION 27-like protein isoform X1 [Cinnamomum micranthum f. kanehirae]	GO:0006855(drug transmembrane transport)	NA	260	280	271	0.721875	5.5	.((((.((((-(((((((((((&))))))))))).)))).)))).	CGAGUCCAAG-AAGCUGUGGAG&UUCCACAGCUUUCUUGAAUUUU	2	227.118	2	0.797071
cas-miR396b_R+1_1ss19CT	Cca.gene28590	RNA-binding protein precursor chloroplast [Cinnamomum micranthum f. kanehirae]	GO:0003723(RNA binding);GO:0003729(mRNA binding);GO:0006396(RNA processing);GO:0006397(mRNA processing);GO:0008266(poly(U) RNA binding);GO:0009409(response to cold);GO:0009451(RNA modification);GO:0009507(chloroplast);GO:0009535(chloroplast thylakoid membrane);GO:0009570(chloroplast stroma);GO:0009579(thylakoid);GO:0009631(cold acclimation);GO:0009941(chloroplast envelope);GO:0016553(base convers…	NA	754	775	766	0.7	6	((((..(((((((((.(((((.&.))))).)))))))))..))))	AGAAGCCGAGAAAGCAGUGGAG&UUCCACAGCUUUCUUGAAUUUU	1	113.559	4	0.960544
cas-miR396b_R+1_1ss19CT	Cca.gene5507	serine/threonine-protein phosphatase PP1 isoform X1 [Cinnamomum micranthum f. kanehirae]	GO:0000164(protein phosphatase type 1 complex);GO:0004722(protein serine/threonine phosphatase activity);GO:0005515(protein binding);GO:0005634(nucleus);GO:0005737(cytoplasm);GO:0006468(protein phosphorylation);GO:0006470(protein dephosphorylation);GO:0010161(red light signaling pathway);GO:0040008(regulation of growth);GO:0046872(metal ion binding)	ko03015(mRNA surveillance pathway)	309	332	323	0.721875	7	(((((((((.(.((((((((((((&))))))))))))-)-)))))))))	GAGAUUCAAUGUGAGGUUGUGGAA&UUCCACAGCUUU-C-UUGAAUUUU	2	227.118	2	0.793316
cas-miR396b_R+1_1ss19CT	Cca.gene1258	sorbitol dehydrogenase isoform X2 [Cinnamomum micranthum f. kanehirae]	GO:0005737(cytoplasm);GO:0005829(cytosol);GO:0005886(plasma membrane);GO:0008270(zinc ion binding);GO:0009506(plasmodesma);GO:0031966(mitochondrial membrane);GO:0055114(oxidation-reduction process)	ko00040(Pentose and glucuronate interconversions);ko00051(Fructose and mannose metabolism)	223	246	237	0.796875	5	(((((((((..((((((((((((.&.))))))))))))--)))))))))	AAAGUUCAGAUGAAAGCUGUGGGU&UUCCACAGCUUUC--UUGAAUUUU	1	113.559	4	0.551225
cas-miR396b_R+1_1ss19CT	Cca.gene23108	stromal heat shock-related protein, chloroplastic [Cinnamomum micranthum f. kanehirae]	GO:0005515(protein binding);GO:0005524(ATP binding);GO:0005622(intracellular);GO:0005623(cell);GO:0005634(nucleus);GO:0005739(mitochondrion);GO:0005829(cytosol);GO:0006457(protein folding);GO:0009408(response to heat);GO:0009409(response to cold);GO:0009507(chloroplast);GO:0009532(plastid stroma);GO:0009570(chloroplast stroma);GO:0009579(thylakoid);GO:0009941(chloroplast envelope);GO:0016032(vira…	ko03040(Spliceosome);ko04141(Protein processing in endoplasmic reticulum);ko04144(Endocytosis)	710	733	723	0.690625	7	.((((((..(((((((.((((((.&.))))))-)))))))-.)))))).	CAGGUUCUCAGAAAGCUUGUGGAU&UUCCACA-GCUUUCU-UGAAUUUU	3	340.677	3	0.589101
cas-miR396b_R+1_1ss19CT	Cca.gene37427	Ubiquitin domain [Macleaya cordata]	GO:0000244(spliceosomal tri-snRNP complex assembly);GO:0046540(U4/U6 x U5 tri-snRNP complex);GO:0071013(catalytic step 2 spliceosome);GO:0080188(RNA-directed DNA methylation);GO:2000630(positive regulation of miRNA metabolic process);GO:2000636(positive regulation of primary miRNA processing)	ko03040(Spliceosome)	1346	1367	1358	0.759375	5.5	..(((((((.(((((((((((.&.))))))))))).)))))))..	CCAAUUCAGUGAAGCUGUGGAU&UUCCACAGCUUUCUUGAAUUUU	2	227.118	2	0.607391
cas-miR396b_R+1_1ss19CT	Cca.gene29353	vacuolar protein sorting-associated protein 24 homolog 1 [Carica papaya]	GO:0000815(ESCRT III complex);GO:0005515(protein binding);GO:0005634(nucleus);GO:0005770(late endosome);GO:0005829(cytosol);GO:0007034(vacuolar transport);GO:0010008(endosome membrane);GO:0015031(protein transport);GO:0016192(vesicle-mediated transport);GO:0070676(intralumenal vesicle formation)	ko04144(Endocytosis)	474	495	486	0.784375	5	((((-(((((.((((((((((((&))))))))))))-))))).))))	GAGA-UCAAGAAGAGCUGUGGAA&UUCCACAGCUUU-CUUGAAUUUU	1	113.559	4	0.61978
cas-miR396b_R+1_1ss19CT	Cca.gene22923	zinc finger CCCH domain-containing protein 32-like protein [Cinnamomum micranthum f. kanehirae]	GO:0003676(nucleic acid binding);GO:0003677(DNA binding);GO:0003729(mRNA binding);GO:0005634(nucleus);GO:0046872(metal ion binding)	NA	2008	2029	2020	0.7	6.5	(((((..((((((((((((((.&.))))))))))))))..)))))	GAAAUCAGGGAAAGUUGUGGGU&UUCCACAGCUUUCUUGAAUUUU	2	227.118	2	0.885043
cpa-MIR169-p3_1ss13CT	Cca.gene30175	14-3-3-like protein [Cinnamomum micranthum f. kanehirae]	GO:0005634(nucleus);GO:0005737(cytoplasm);GO:0005773(vacuole);GO:0005774(vacuolar membrane);GO:0005794(Golgi apparatus);GO:0005829(cytosol);GO:0005886(plasma membrane);GO:0009742(brassinosteroid mediated signaling pathway);GO:0019904(protein domain specific binding);GO:0045309(protein phosphorylated amino acid binding)	NA	973	993	984	0.660714	5.5	((((..((((((((((((((.&.))))))))))))))..))))	GUAGGAGAAGACGACUUGUUU&UGGCAAGUCGUCUUUGGCUAC	1	113.559	4	0.904482
cpa-MIR169-p3_1ss13CT	Cca.gene13206	chalcone synthase 1 [Cinnamomum micranthum f. kanehirae]	GO:0005575(cellular_component);GO:0009813(flavonoid biosynthetic process);GO:0016210(naringenin-chalcone synthase activity)	ko00941(Flavonoid biosynthesis);ko04712(Circadian rhythm - plant)	615	633	626	0.681122	7	.(((((((((((--((((((.&.))))))..))))))))))).	UUGGCCAAGGAC--CUUGCCG&UGGCAAGUCGUCUUUGGCUAC	1	113.559	4	0.814621
cpa-MIR169-p3_1ss13CT	Cca.gene38428	GBF-interacting protein 1-like protein isoform X3 [Cinnamomum micranthum f. kanehirae]	GO:0003729(mRNA binding);GO:0005634(nucleus);GO:0008150(biological_process)	NA	1802	1823	1813	0.701531	7	..(((((((((((((.((((((&))))))-)))))))))))))..	CAAGUCAGAGGCGAUGUUGCCA&UGGCAA-GUCGUCUUUGGCUAC	1	113.559	4	0.586922
cpa-MIR169-p3_1ss13CT	Cca.gene23036	Helicase [Macleaya cordata]	GO:0004004(ATP-dependent RNA helicase activity);GO:0010501(RNA secondary structure unwinding)	NA	1076	1095	1086	0.660714	6	((-((((.((((.(((((((.&.))))))).)))).)))).))	GU-GCCAUAGACAGCUUGCCG&UGGCAAGUCGUCUUUGGCUAC	1	113.559	4	0.901806
cpa-MIR169-p3_1ss13CT	Cca.gene37737	hypothetical protein CKAN_00653700 [Cinnamomum micranthum f. kanehirae]	GO:0009507(chloroplast)	NA	693	713	705	0.653061	5	(((.(((((((((((-((((((&)))))).)))))))))))-)))	GUGUGCUAAAGAUGA-UUGCCA&UGGCAAGUCGUCUUUGGC-UAC	1	113.559	4	0.923424
cpa-MIR169-p3_1ss13CT	Cca.gene22943	peroxisome biogenesis protein 22 isoform X2 [Cinnamomum micranthum f. kanehirae]	GO:0005515(protein binding);GO:0005739(mitochondrion);GO:0005778(peroxisomal membrane);GO:0007031(peroxisome organization);GO:0015031(protein transport);GO:0016021(integral component of membrane)	NA	751	772	763	0.793367	4.5	..(((((.((((((((((((((&))))))))))))))-)))))..	GAAGCCGCAAGAUGACUUGCCA&UGGCAAGUCGUCUU-UGGCUAC	3	340.677	2	0.0181652
csi-miR536-3p_1ss2GC	Cca.gene2371	F-box family protein [Cinnamomum micranthum f. kanehirae]	NA	NA	320	340	331	0.946067	2	((((((((((((((((((((.&.))))))))))))))))))))	GAUGCACGCAGCGUGGCACGU&UCGUGCCACGCUGUGUGCGUC	9	1022.03	0	0.000297226
csi-miR536-3p_1ss2GC	Cca.gene4648	hypothetical protein CKAN_02059200 [Cinnamomum micranthum f. kanehirae]	NA	NA	89	109	100	0.676404	6.5	.(.((.(((.(((((((((((&))))))))))).))).)).).	AAGGCUCGCUGCGUGGCGCGA&UCGUGCCACGCUGUGUGCGUC	1	113.559	4	0.668839
gma-miR160a-3p_2ss5AG6TC	Cca.gene29566	26S protease regulatory subunit 10B A [Cinnamomum micranthum f. kanehirae]	GO:0008540(proteasome regulatory particle, base subcomplex);GO:0017025(TBP-class protein binding);GO:0030433(ubiquitin-dependent ERAD pathway);GO:0031595(nuclear proteasome complex);GO:0031597(cytosolic proteasome complex);GO:0036402(proteasome-activating ATPase activity);GO:0045899(positive regulation of RNA polymerase II transcriptional preinitiation complex assembly)	ko03050(Proteasome)	523	541	533	0.69746	5	(((((.-((((((((-(((((&))))).))))))))..)))))	UAUGCG-GGCUCUUC-CACGC&GCGUGCGAGGAGCCAAGCAUA	1	113.559	4	0.470309
gma-miR160a-3p_2ss5AG6TC	Cca.gene14418	Glutathione S-transferase [Cinnamomum micranthum f. kanehirae]	GO:0004364(glutathione transferase activity);GO:0005737(cytoplasm);GO:0006749(glutathione metabolic process)	ko00480(Glutathione metabolism)	519	540	531	0.655889	7	...((((..((((((((((((.&.))))))))))))-.))))...	CUGGCUUUCGCUCCUCGCAUGA&GCGUGCGAGGAGC-CAAGCAUA	1	113.559	4	0.659561
gma-miR169j-5p_R-1_1ss20GC	Cca.gene10092	6-phosphogluconate dehydrogenase [Cinnamomum micranthum f. kanehirae]	GO:0003858(3-hydroxybutyrate dehydrogenase activity);GO:0004616(phosphogluconate dehydrogenase (decarboxylating) activity);GO:0005739(mitochondrion);GO:0005829(cytosol);GO:0006979(response to oxidative stress);GO:0030267(glyoxylate reductase (NADP) activity);GO:0051287(NAD binding);GO:0055114(oxidation-reduction process)	ko00630(Glyoxylate and dicarboxylate metabolism);ko00650(Butanoate metabolism)	549	570	562	0.69837	6	(((((...((((((((((-((((&)))).))))))))))---)))))	GGGCAGCUGGUCAUUCUU-GCUG&UAGCCAAGAAUGACU---UGCCC	3	340.677	2	0.42303
gma-miR169j-5p_R-1_1ss20GC	Cca.gene6160	hypothetical protein CKAN_00946400 [Cinnamomum micranthum f. kanehirae]	GO:0003674(molecular_function);GO:0005739(mitochondrion);GO:0008150(biological_process);GO:0009507(chloroplast);GO:0009534(chloroplast thylakoid);GO:0009706(chloroplast inner membrane);GO:0009941(chloroplast envelope);GO:0016021(integral component of membrane)	NA	504	522	514	0.665761	6	((((.(((((-(((((((((&))))))))).))))).))))	GGGCUGGUUA-UCUUGGUUG&UAGCCAAGAAUGACUUGCCC	4	454.236	2	0.6284
gma-miR169j-5p_R-1_1ss20GC	Cca.gene2856	hypothetical protein CKAN_02498500 [Cinnamomum micranthum f. kanehirae]	GO:0003674(molecular_function);GO:0008150(biological_process);GO:0009507(chloroplast)	NA	993	1011	1002	0.695652	4	((((..-(((((((((((((&)))))))))))))...))))	GGGCCA-UCAUUCUUGGUUA&UAGCCAAGAAUGACUUGCCC	1	113.559	4	0.57535
gma-miR169j-5p_R-1_1ss20GC	Cca.gene15898	IQ motif [Cinnamomum micranthum f. kanehirae]	GO:0000146(microfilament motor activity);GO:0003774(motor activity);GO:0007015(actin filament organization);GO:0009860(pollen tube growth);GO:0016459(myosin complex);GO:0030048(actin filament-based movement);GO:0051640(organelle localization)	NA	3549	3568	3559	0.701087	4.5	..((((((((((((((((((&))))))))))))))))))..	CUGUGAGUCAUUUUUGGCUG&UAGCCAAGAAUGACUUGCCC	1	113.559	4	0.551225
gma-miR169j-5p_R-1_1ss20GC	Cca.gene11614	ricin B-like protein lectin R40G3 [Cinnamomum micranthum f. kanehirae]	GO:0005515(protein binding);GO:0005634(nucleus);GO:0005737(cytoplasm);GO:0030246(carbohydrate binding);GO:0042742(defense response to bacterium);GO:0090332(stomatal closure)	NA	841	861	851	0.6875	6.5	(((.((((((((((((.((..&..))-)))))))))))).)))	GGGAAGGUCAUUCUUGCGCGA&UAGC-CAAGAAUGACUUGCCC	1	113.559	4	0.659561
gma-MIR5033-p5_1ss3AG	Cca.gene8022	ethylene-responsive transcription factor 3 [Cinnamomum micranthum f. kanehirae]	GO:0003677(DNA binding);GO:0003700(DNA binding transcription factor activity);GO:0005515(protein binding);GO:0005634(nucleus);GO:0006351(transcription, DNA-templated);GO:0006355(regulation of transcription, DNA-templated);GO:0006952(defense response);GO:0009873(ethylene-activated signaling pathway);GO:0010105(negative regulation of ethylene-activated signaling pathway);GO:0043565(sequence-specifi…	NA	267	287	279	0.652997	6	.(((((((..(((((((-((((&)))).)))))))-.))))))).	CCAUUUCCCCAACAUCA-CCAA&UUGGAUGAUGUU-UGGAAAUGA	1	113.559	4	0.987973
gma-MIR5033-p5_1ss3AG	Cca.gene24362	hypothetical protein CKAN_00381600 [Cinnamomum micranthum f. kanehirae]	GO:0005634(nucleus);GO:0008168(methyltransferase activity);GO:0032259(methylation)	NA	54	74	65	0.671924	3.5	((((.((((((((((((((((&)))))))))))))))).))))	UUGUCUUCAAAUAUCAUCCAA&UUGGAUGAUGUUUGGAAAUGA	2	227.118	2	0.900724
gma-MIR5033-p5_1ss3AG	Cca.gene17535	putative 4-hydroxy-4-methyl-2-oxoglutarate aldolase 3 [Cinnamomum micranthum f. kanehirae]	GO:0005737(cytoplasm);GO:0008168(methyltransferase activity);GO:0008428(ribonuclease inhibitor activity);GO:0008948(oxaloacetate decarboxylase activity);GO:0032259(methylation);GO:0046872(metal ion binding);GO:0047443(4-hydroxy-4-methyl-2-oxoglutarate aldolase activity);GO:0051252(regulation of RNA metabolic process)	NA	81	101	92	0.66877	6.5	..((((((((((.(((((((.&.))))))).))))))))))..	GAAUUUUCAAGCUUCAUCCAU&UUGGAUGAUGUUUGGAAAUGA	1	113.559	4	0.9732
gma-MIR5033-p5_1ss3AG	Cca.gene36812	putative serine/threonine-protein kinase [Cinnamomum micranthum f. kanehirae]	GO:0004674(protein serine/threonine kinase activity);GO:0005524(ATP binding);GO:0005886(plasma membrane);GO:0007623(circadian rhythm);GO:0016021(integral component of membrane);GO:0016301(kinase activity);GO:0046777(protein autophosphorylation)	NA	652	671	663	0.665615	6.5	(((.(((((((((((-((((.&.)))).))))))))))).)))	UUAAUUCCAGACGUC-UCCAG&UUGGAUGAUGUUUGGAAAUGA	2	227.118	2	0.914266
gma-MIR5033-p5_1ss3AG	Cca.gene962	receptor-like protein 12 isoform X1 [Cinnamomum micranthum f. kanehirae]	GO:0006952(defense response);GO:0007165(signal transduction);GO:0016021(integral component of membrane);GO:0016301(kinase activity)	NA	2458	2478	2469	0.684543	5	..(((((((((((((.(((((&))))).)))))))))))))..	AAAUUUCCAAACAUCCUUCAA&UUGGAUGAUGUUUGGAAAUGA	2	227.118	2	0.831061
gma-MIR5033-p5_1ss3AG	Cca.gene34376	Secretory pathway Sec39 [Cinnamomum micranthum f. kanehirae]	NA	NA	1743	1762	1753	0.757098	4.5	((-(((((((((((((((((.&.))))))))))))))))).))	UC-UUUUCAAGCGUCAUCCAU&UUGGAUGAUGUUUGGAAAUGA	1	113.559	4	0.45547
gma-MIR5033-p5_1ss3AG	Cca.gene34786	UDP-glycosyltransferase 71K2 [Cinnamomum micranthum f. kanehirae]	GO:0009813(flavonoid biosynthetic process);GO:0043231(intracellular membrane-bounded organelle);GO:0052696(flavonoid glucuronidation);GO:0080043(quercetin 3-O-glucosyltransferase activity);GO:0080044(quercetin 7-O-glucosyltransferase activity)	NA	123	143	134	0.652997	7	((((.((((((((.(((((..&..))))).)))))))).))))	UCAUCUCCAAAUACCAUCCUU&UUGGAUGAUGUUUGGAAAUGA	1	113.559	4	0.990088
gma-MIR5033-p5_1ss3AG	Cca.gene5407	V-type proton ATPase subunit C [Cinnamomum micranthum f. kanehirae]	GO:0000221(vacuolar proton-transporting V-type ATPase, V1 domain);GO:0000325(plant-type vacuole);GO:0005515(protein binding);GO:0005773(vacuole);GO:0005774(vacuolar membrane);GO:0005794(Golgi apparatus);GO:0005829(cytosol);GO:0005886(plasma membrane);GO:0008553(proton-exporting ATPase activity, phosphorylative mechanism);GO:0009507(chloroplast);GO:0009809(lignin biosynthetic process);GO:0009826(u…	ko00190(Oxidative phosphorylation);ko04145(Phagosome)	236	257	247	0.665615	7	.(((.((((((((.((((((((&))))))))-)))))))).))).	CCAUCUCCAAGCAGUCAUUCGA&UUGGAUGA-UGUUUGGAAAUGA	2	227.118	2	0.917353
gma-MIR5368-p3_1ss16CT_1	Cca.gene40004	guanosine nucleotide diphosphate dissociation inhibitor 2 [Cinnamomum micranthum f. kanehirae]	GO:0005093(Rab GDP-dissociation inhibitor activity);GO:0005096(GTPase activator activity);GO:0005515(protein binding);GO:0005737(cytoplasm);GO:0005829(cytosol);GO:0007264(small GTPase mediated signal transduction);GO:0015031(protein transport);GO:0048227(plasma membrane to endosome transport)	NA	1069	1091	1082	0.702065	6.5	.((((((..((((((((((((..&..))))))))))))--)))))).	ACUUGACAAACAAGGUUAGAAAA&AAUUCUAACCUUGU--GUCAGGA	9	1022.03	2	0.254213
gma-MIR5368-p5_1ss1TC	Cca.gene12765	60S ribosomal protein L19-3-like protein [Cinnamomum micranthum f. kanehirae]	GO:0003735(structural constituent of ribosome);GO:0006412(translation);GO:0022625(cytosolic large ribosomal subunit)	ko03010(Ribosome)	176	193	184	0.765363	3.5	(((.(((((((((((((.&.))))))))))))).)))	CCAUGGCCAAUUCCAGGC&CCCUGGGAUUGGCUUUGG	1	113.559	4	0.819673
gma-MIR5368-p5_1ss1TC	Cca.gene17195	60S ribosomal protein L34 [Cinnamomum micranthum f. kanehirae]	GO:0003723(RNA binding);GO:0003735(structural constituent of ribosome);GO:0006412(translation);GO:0022625(cytosolic large ribosomal subunit);GO:0042254(ribosome biogenesis)	ko03010(Ribosome)	138	158	146	0.681564	7	(((((.((((((...((((((&))))))---)))))).)))))	CCAAAUCCAAUCAGACCAGGG&CCCUGG---GAUUGGCUUUGG	5	567.795	2	0.999662
gma-MIR5368-p5_1ss1TC	Cca.gene19201	60S ribosomal protein L34 [Prunus persica]	GO:0003723(RNA binding);GO:0003735(structural constituent of ribosome);GO:0006412(translation);GO:0022625(cytosolic large ribosomal subunit);GO:0042254(ribosome biogenesis)	ko03010(Ribosome)	216	236	224	0.681564	7	(((((.((((((...((((((&))))))---)))))).)))))	CCAAAUCCAAUCAGACCAGGG&CCCUGG---GAUUGGCUUUGG	2	227.118	2	0.999623
gma-MIR5368-p5_1ss1TC	Cca.gene17900	AP-4 complex subunit epsilon [Cinnamomum micranthum f. kanehirae]	GO:0005794(Golgi apparatus);GO:0005829(cytosol);GO:0005886(plasma membrane);GO:0005905(clathrin-coated pit);GO:0006886(intracellular protein transport);GO:0009506(plasmodesma);GO:0016192(vesicle-mediated transport);GO:0030124(AP-4 adaptor complex);GO:0030276(clathrin binding)	NA	317	334	325	0.673184	6	(((((((((((((.(((.&.))).)))))))))))))	CUGGGGCCAGUCCAAGGA&CCCUGGGAUUGGCUUUGG	2	227.118	2	0.99991
gma-MIR5368-p5_1ss1TC	Cca.gene11929	AP-4 complex subunit mu-like protein [Cinnamomum micranthum f. kanehirae]	GO:0005634(nucleus);GO:0005802(trans-Golgi network);GO:0005829(cytosol);GO:0005905(clathrin-coated pit);GO:0006886(intracellular protein transport);GO:0016192(vesicle-mediated transport);GO:0030124(AP-4 adaptor complex);GO:0030125(clathrin vesicle coat);GO:0030131(clathrin adaptor complex)	NA	556	573	564	0.656425	6	.((((((.(((.(((((.&.))))).))).)))))).	ACAAAGCGAAUGCCAGGU&CCCUGGGAUUGGCUUUGG	2	227.118	2	0.999997
gma-MIR5368-p5_1ss1TC	Cca.gene7749	chaperone protein dnaJ 72 [Cinnamomum micranthum f. kanehirae]	GO:0005737(cytoplasm);GO:0005794(Golgi apparatus);GO:0006457(protein folding);GO:0016021(integral component of membrane)	NA	977	994	985	0.678771	6.5	..((((((.((((.((((&)))).)))).))))))..	AAAGAGCCCAUCCGAGGG&CCCUGGGAUUGGCUUUGG	1	113.559	4	0.999997
gma-MIR5368-p5_1ss1TC	Cca.gene3291	chlorophyll a-b binding protein 5, chloroplastic [Cinnamomum micranthum f. kanehirae]	GO:0009416(response to light stimulus);GO:0009535(chloroplast thylakoid membrane);GO:0009768(photosynthesis, light harvesting in photosystem I);GO:0009941(chloroplast envelope);GO:0010287(plastoglobule);GO:0016168(chlorophyll binding);GO:0031409(pigment binding)	ko00196(Photosynthesis - antenna proteins)	599	617	608	0.695531	6.5	((((((((.((((((((..&..))))))))-))))))))	UCAAAGCCGGAUCCCAGAU&CCCUGGGAUU-GGCUUUGG	33	3747.44	2	0.997508
gma-MIR5368-p5_1ss1TC	Cca.gene2987	chlorophyll a-b binding protein 8, chloroplastic [Cinnamomum micranthum f. kanehirae]	GO:0009416(response to light stimulus);GO:0009535(chloroplast thylakoid membrane);GO:0009768(photosynthesis, light harvesting in photosystem I);GO:0009941(chloroplast envelope);GO:0010287(plastoglobule);GO:0016168(chlorophyll binding);GO:0031409(pigment binding)	ko00196(Photosynthesis - antenna proteins)	814	831	822	0.743017	5	.(.((((((((((((((.&.)))))))))))))).).	ACUGGGCCAAUCCCGGGU&CCCUGGGAUUGGCUUUGG	5	567.795	3	0.560461
gma-MIR5368-p5_1ss1TC	Cca.gene36193	Cis-zeatin O-glucosyltransferase 1 [Cinnamomum micranthum f. kanehirae]	GO:0008194(UDP-glycosyltransferase activity);GO:0009813(flavonoid biosynthetic process);GO:0043231(intracellular membrane-bounded organelle);GO:0052696(flavonoid glucuronidation)	ko00908(Zeatin biosynthesis)	156	172	163	0.689944	4.5	((-(((((((.(((((((&))))))).))))))).))	CC-AGGCCAAGCUCAGGG&CCCUGGGAUUGGCUUUGG	1	113.559	4	0.999952
gma-MIR5368-p5_1ss1TC	Cca.gene13737	DCC family protein, chloroplastic [Cinnamomum micranthum f. kanehirae]	GO:0003674(molecular_function);GO:0008150(biological_process);GO:0010287(plastoglobule)	NA	252	269	260	0.776536	5.5	((((((((((((((((..&..))))))))))))))))	CCAAGGCCAGUUCCAGCU&CCCUGGGAUUGGCUUUGG	5	567.795	2	0.585194
gma-MIR5368-p5_1ss1TC	Cca.gene21642	dehydrodolichyl diphosphate synthase 2-like protein [Cinnamomum micranthum f. kanehirae]	GO:0002094(polyprenyltransferase activity);GO:0005829(cytosol);GO:0006486(protein glycosylation);GO:0009507(chloroplast);GO:0009570(chloroplast stroma);GO:0009668(plastid membrane organization);GO:0016094(polyprenol biosynthetic process);GO:0019408(dolichol biosynthetic process);GO:0045547(dehydrodolichyl diphosphate synthase activity)	ko00900(Terpenoid backbone biosynthesis)	466	483	474	0.675978	5	(((((.((((((((((..&..)))))))))).)))))	CCAAAACCAGUCCCAGUC&CCCUGGGAUUGGCUUUGG	3	340.677	3	0.959804
gma-MIR5368-p5_1ss1TC	Cca.gene12013	Forkhead-associated FHA domain-containing protein [Cinnamomum micranthum f. kanehirae]	GO:0004497(monooxygenase activity);GO:0044550(secondary metabolite biosynthetic process)	ko00906(Carotenoid biosynthesis)	686	703	694	0.675978	7	..(((((((((.((((((&)))))).)))))))))..	AGAGGGCCAGUACCGGGG&CCCUGGGAUUGGCUUUGG	5	567.795	2	0.999874
gma-MIR5368-p5_1ss1TC	Cca.gene34720	geranylgeranyl diphosphate reductase, chloroplastic [Cinnamomum micranthum f. kanehirae]	GO:0010189(vitamin E biosynthetic process);GO:0015995(chlorophyll biosynthetic process);GO:0033385(geranylgeranyl diphosphate metabolic process);GO:0033521(phytyl diphosphate biosynthetic process);GO:0045550(geranylgeranyl reductase activity)	ko00860(Porphyrin and chlorophyll metabolism);ko00900(Terpenoid backbone biosynthesis)	734	754	745	0.688268	6.5	((((....(((((((((((((&)))))))))))))---.))))	CCGACGGUGCUAAUUCCAGGG&CCCUGGGAUUGGC---UUUGG	11	1249.15	2	0.998928
gma-MIR5368-p5_1ss1TC	Cca.gene6785	germin-like protein 2 precursor [Cinnamomum micranthum f. kanehirae]	GO:0005618(cell wall);GO:0009506(plasmodesma);GO:0010497(plasmodesmata-mediated intercellular transport);GO:0033609(oxalate metabolic process);GO:0046564(oxalate decarboxylase activity);GO:2000280(regulation of root development)	NA	787	806	796	0.689944	5.5	((((.((((((((.((((((&))))))-))))))))-))))	UCAAUAGCCAGUUGCCAGGG&CCCUGG-GAUUGGCU-UUGG	1	113.559	4	0.999962
gma-MIR5368-p5_1ss1TC	Cca.gene37715	glycine dehydrogenase decarboxylating, mitochondrial [Cinnamomum micranthum f. kanehirae]	GO:0004375(glycine dehydrogenase (decarboxylating) activity);GO:0005739(mitochondrion);GO:0005829(cytosol);GO:0005960(glycine cleavage complex);GO:0016594(glycine binding);GO:0019464(glycine decarboxylation via glycine cleavage system)	ko00630(Glyoxylate and dicarboxylate metabolism);ko00260(Glycine, serine and threonine metabolism)	2038	2055	2046	0.784916	4	(((.(((((((((((((.&.))))))))))))).)))	UCAUGGCCAGUCCCAGGC&CCCUGGGAUUGGCUUUGG	11	1249.15	2	0.536964
gma-MIR5368-p5_1ss1TC	Cca.gene34683	hemiasterlin resistant protein 1-like protein [Cinnamomum micranthum f. kanehirae]	GO:0003674(molecular_function);GO:0005634(nucleus);GO:0008150(biological_process)	NA	653	668	661	0.675978	6	((((((((--(((((((.&.)))))))..))))))))	CCAAAGCC--UUCCAGGA&CCCUGGGAUUGGCUUUGG	3	340.677	2	0.999835
gma-MIR5368-p5_1ss1TC	Cca.gene8488	heterogeneous nuclear ribonucleoprotein 1-like protein [Cinnamomum micranthum f. kanehirae]	GO:0003723(RNA binding);GO:0003729(mRNA binding);GO:0005634(nucleus);GO:0005681(spliceosomal complex);GO:0005829(cytosol);GO:0006397(mRNA processing);GO:0008380(RNA splicing);GO:0010228(vegetative to reproductive phase transition of meristem);GO:0051028(mRNA transport);GO:1901000(regulation of response to salt stress);GO:2000070(regulation of response to water deprivation)	ko03015(mRNA surveillance pathway)	940	960	950	0.712291	6.5	((((..((((((((.(((((.&.)))))-))))))))--))))	CCAACAGGCCAGUCGCCAGGU&CCCUGG-GAUUGGCU--UUGG	1	113.559	4	0.998717
gma-MIR5368-p5_1ss1TC	Cca.gene543	hypothetical protein AXX17_AT1G67510 [Arabidopsis thaliana]	GO:0004185(serine-type carboxypeptidase activity);GO:0016747(transferase activity, transferring acyl groups other than amino-acyl groups);GO:0019748(secondary metabolic process);GO:0051603(proteolysis involved in cellular protein catabolic process)	NA	1467	1484	1475	0.667598	5	(((((.((((((((((..&..)))))))))).)))))	CCGAGACCAAUCCCAGAG&CCCUGGGAUUGGCUUUGG	1	113.559	4	1
gma-MIR5368-p5_1ss1TC	Cca.gene30200	magnesium-transporting ATPase, P-type 1-like protein isoform X1 [Cinnamomum micranthum f. kanehirae]	GO:0005887(integral component of plasma membrane);GO:0019829(cation-transporting ATPase activity);GO:0043231(intracellular membrane-bounded organelle)	NA	2543	2562	2553	0.684358	6.5	((((..((((-((((((.(((&)))-)))))).))))--))))	CCAGAUAGCC-AUCCCAUGGG&CCC-UGGGAUUGGCU--UUGG	1	113.559	4	0.999988
gma-MIR5368-p5_1ss1TC	Cca.gene13119	metal tolerance protein 1-like protein [Cinnamomum micranthum f. kanehirae]	GO:0005385(zinc ion transmembrane transporter activity);GO:0005773(vacuole);GO:0010043(response to zinc ion);GO:0016020(membrane);GO:0061088(regulation of sequestering of zinc ion)	NA	569	589	580	0.706704	6	(((((...(((((((((((((&)))))))))))))---)))))	CUAGAAUCGUCAAUCCUAGGG&CCCUGGGAUUGGC---UUUGG	1	113.559	4	0.999538
gma-MIR5368-p5_1ss1TC	Cca.gene34649	mitogen-activated protein kinase kinase kinase YODA [Cinnamomum micranthum f. kanehirae]	GO:0005737(cytoplasm)	NA	1660	1678	1668	0.675978	5	.(((((.((((((.(((((&)))))-)))))).))))).	ACAAAGACAAUCCACAGGG&CCCUG-GGAUUGGCUUUGG	1	113.559	4	0.999998
gma-MIR5368-p5_1ss1TC	Cca.gene7382	NA	NA	NA	430	449	439	0.653631	6.5	(((..(((((((((.(((((&)))))-)))))))))-.)))	CUAUCAGUCAGUCCUCAGGG&CCCUG-GGAUUGGCU-UUGG	28	3179.65	2	0.999999
gma-MIR5368-p5_1ss1TC	Cca.gene1014	PREDICTED: biogenesis of lysosome-related organelles complex 1 subunit 2 isoform X1 [Vitis vinifera]	GO:0005622(intracellular);GO:0005634(nucleus);GO:0008150(biological_process);GO:0016491(oxidoreductase activity)	NA	308	325	316	0.687151	5.5	..((((((((.(((((((&))))))).))))))))..	CAAAGGCCAACUCCAGGG&CCCUGGGAUUGGCUUUGG	1	113.559	4	0.999979
gma-MIR5368-p5_1ss1TC	Cca.gene4418	PREDICTED: chloroplast stem-loop binding protein of 41 kDa a, chloroplastic [Populus euphratica]	GO:0003729(mRNA binding);GO:0003824(catalytic activity);GO:0005515(protein binding);GO:0006364(rRNA processing);GO:0008266(poly(U) RNA binding);GO:0009507(chloroplast);GO:0009534(chloroplast thylakoid);GO:0009570(chloroplast stroma);GO:0009579(thylakoid);GO:0009735(response to cytokinin);GO:0009941(chloroplast envelope);GO:0010287(plastoglobule);GO:0019843(rRNA binding);GO:0032544(plastid transla…	NA	1085	1102	1093	0.706704	4.5	((((.(((((((((.((.&.)).))))))))).))))	CCAGUGCCAAUCCCUGGC&CCCUGGGAUUGGCUUUGG	6	681.354	2	0.993043
gma-MIR5368-p5_1ss1TC	Cca.gene31327	protein IQ-DOMAIN 14-like protein [Cinnamomum micranthum f. kanehirae]	GO:0005516(calmodulin binding);GO:0005634(nucleus)	NA	1013	1030	1021	0.659218	6.5	..((((((((.(((((((&))))))).))))))))..	CAGAAGUCAGCCCCAGGG&CCCUGGGAUUGGCUUUGG	1	113.559	4	1
gma-MIR5368-p5_1ss1TC	Cca.gene30390	Protein phosphatase 2C PP2C-like domain-containing protein [Cinnamomum micranthum f. kanehirae]	GO:0004722(protein serine/threonine phosphatase activity);GO:0005739(mitochondrion);GO:0006470(protein dephosphorylation);GO:0046872(metal ion binding)	NA	1424	1442	1431	0.684358	6.5	((((((-(((((..((((((&))))))--))))).))))))	CCAGAG-CAAUCUGCCAGGG&CCCUGG--GAUUGGCUUUGG	2	227.118	2	0.999358
gma-MIR5368-p5_1ss1TC	Cca.gene11180	putative inactive linolenate hydroperoxide lyase [Cinnamomum micranthum f. kanehirae]	GO:0004497(monooxygenase activity);GO:0009941(chloroplast envelope);GO:0016125(sterol metabolic process)	ko00592(alpha-Linolenic acid metabolism)	36	51	43	0.664804	5.5	(((((((--((((((((.&.))))))))..)))))))	CCGAAGC--AUCCCAGGC&CCCUGGGAUUGGCUUUGG	3	340.677	2	0.999985
gma-MIR5368-p5_1ss1TC	Cca.gene19332	putative polyribonucleotide nucleotidyltransferase 1, chloroplastic [Cinnamomum micranthum f. kanehirae]	GO:0000175(3'-5'-exoribonuclease activity);GO:0000957(mitochondrial RNA catabolic process);GO:0003676(nucleic acid binding);GO:0003723(RNA binding);GO:0004654(polyribonucleotide nucleotidyltransferase activity);GO:0006364(rRNA processing);GO:0006397(mRNA processing);GO:0006401(RNA catabolic process);GO:0006402(mRNA catabolic process);GO:0008033(tRNA processing);GO:0009507(chloroplast);GO:0009570(…	ko00230(Purine metabolism);ko00240(Pyrimidine metabolism);ko03018(RNA degradation)	1415	1433	1424	0.723464	5.5	.((((((.((((((((((.&.))))))))))-)))))).	AUAAAGCUCAGUCCCAGGA&CCCUGGGAUUG-GCUUUGG	1	113.559	4	0.995552
gma-MIR5368-p5_1ss1TC	Cca.gene3432	tobamovirus multiplication protein 2A-like protein [Cinnamomum micranthum f. kanehirae]	GO:0005515(protein binding);GO:0005576(extracellular region);GO:0005773(vacuole);GO:0005794(Golgi apparatus);GO:0009506(plasmodesma);GO:0009705(plant-type vacuole membrane);GO:0016020(membrane);GO:0016021(integral component of membrane);GO:0043621(protein self-association);GO:0046786(viral replication complex formation and maintenance)	NA	181	198	189	0.673184	6	((((((((((((((((((&))))))))))))))))))	UCAGAGUCGAUUUUAGGG&CCCUGGGAUUGGCUUUGG	2	227.118	2	0.999918
gma-MIR5368-p5_1ss1TC	Cca.gene2143	ubiquitin domain-containing protein DSK2a-like protein [Cinnamomum micranthum f. kanehirae]	GO:0005515(protein binding);GO:0005634(nucleus);GO:0005829(cytosol);GO:0031593(polyubiquitin modification-dependent protein binding)	ko04141(Protein processing in endoplasmic reticulum)	1560	1577	1569	0.656425	5	((((.((((((-((((((.&.)))))).))))))-))))	CCAACAGUCAA-CCCAGGA&CCCUGGGAUUGGCU-UUGG	2	227.118	2	0.999997
gma-MIR5368-p5_1ss1TC	Cca.gene36120	uncharacterized protein LOC103706027 [Phoenix dactylifera]	GO:0003674(molecular_function);GO:0006457(protein folding);GO:0009507(chloroplast);GO:0009570(chloroplast stroma);GO:0015031(protein transport)	NA	530	544	535	0.662011	4	(((---((((((((((((&))))))))))))...)))	CCA---CCAAUUCCAGGG&CCCUGGGAUUGGCUUUGG	3	340.677	2	0.99999
gma-MIR5368-p5_1ss1TC	Cca.gene27154	unnamed protein product, partial [Vitis vinifera]	GO:0004012(phospholipid-translocating ATPase activity);GO:0005886(plasma membrane)	NA	119	137	128	0.723464	4.5	.((((((.((((((((((.&.))))))))))-)))))).	AUAAAGCUCAAUCCCAGGA&CCCUGGGAUUG-GCUUUGG	2	227.118	2	0.970932
hbr-MIR6173-p3_1ss2CT	Cca.gene3978	Protein of unknown function DUF2996 [Cinnamomum micranthum f. kanehirae]	GO:0003674(molecular_function);GO:0005739(mitochondrion);GO:0009507(chloroplast);GO:0009579(thylakoid)	NA	496	514	505	0.661017	6	.((((((((-(((.(((((.&.))))).))).)))))))).	AAACGCGUU-GCUCCAGCAA&GUGCUGUAGCUAACGCGUUA	1	113.559	4	0.798601
hbr-MIR6173-p3_1ss2CT	Cca.gene10825	soluble starch synthase 1, chloroplastic/amyloplastic isoform X1 [Cinnamomum micranthum f. kanehirae]	GO:0004373(glycogen (starch) synthase activity);GO:0005739(mitochondrion);GO:0009011(starch synthase activity);GO:0009501(amyloplast);GO:0009507(chloroplast);GO:0009570(chloroplast stroma);GO:0010021(amylopectin biosynthetic process);GO:0016757(transferase activity, transferring glycosyl groups);GO:0019252(starch biosynthetic process);GO:0033201(alpha-1,4-glucan synthase activity)	ko00500(Starch and sucrose metabolism)	1595	1614	1605	0.689266	6.5	.((((.(((((((.((((((&)))))).))))))).)))).	GGAUGGGUUGGCUUCAGCAU&GUGCUGUAGCUAACGCGUUA	5	567.795	2	0.492516
hbr-MIR6173-p3_1ss2CT	Cca.gene13816	SOUL heme-binding protein [Cinnamomum micranthum f. kanehirae]	NA	NA	1147	1165	1156	0.745763	6	.((.(((((-((((((((((&)))))))))).))))).)).	GGAGGUGUU-GCUGCAGCAC&GUGCUGUAGCUAACGCGUUA	1	113.559	4	0.241405
hbr-MIR6173-p3_1ss2CT	Cca.gene10802	Tetratricopeptide repeat-containing domain-containing protein [Cinnamomum micranthum f. kanehirae]	GO:0005634(nucleus);GO:0005737(cytoplasm);GO:0005829(cytosol)	NA	1890	1911	1902	0.672316	7	.(((((..(((((.((((((((&)))))))).)))))--))))).	AGGCGCCUGUUGGAUACAGCAC&GUGCUGUAGCUAAC--GCGUUA	2	227.118	3	0.266513
lja-miR171d-5p_R+3_1ss9CT	Cca.gene3344	scarecrow-like protein 22 [Cinnamomum micranthum f. kanehirae]	GO:0003700(DNA binding transcription factor activity);GO:0005634(nucleus);GO:0006355(regulation of transcription, DNA-templated);GO:0010492(maintenance of shoot apical meristem identity);GO:0043565(sequence-specific DNA binding);GO:0048768(root hair cell tip growth);GO:0051301(cell division)	ko04075(Plant hormone signal transduction)	1272	1295	1286	0.844828	4	..(((.((((((((((((((((((&)))))))))))))))))).)))..	GCAAGAGAUAUUGGCGCGGCUCAA&UUGAGCCGUGCCAAUAUCACUUUU	4	454.236	2	0.0535115
lja-miR171d-5p_R+3_1ss9CT	Cca.gene1133	scarecrow-like protein 6 [Cinnamomum micranthum f. kanehirae]	GO:0003700(DNA binding transcription factor activity);GO:0005634(nucleus);GO:0006355(regulation of transcription, DNA-templated);GO:0010492(maintenance of shoot apical meristem identity);GO:0043565(sequence-specific DNA binding);GO:0048768(root hair cell tip growth);GO:0051301(cell division)	ko04075(Plant hormone signal transduction)	1317	1340	1331	0.844828	4	..(((.((((((((((((((((((&)))))))))))))))))).)))..	GCAAGAGAUAUUGGCGCGGCUCAA&UUGAGCCGUGCCAAUAUCACUUUU	12	1362.71	2	0.0707046
lja-miR171d-5p_R+3_1ss9CT	Cca.gene27242	scarecrow-like protein 6 [Cinnamomum micranthum f. kanehirae]	GO:0003700(DNA binding transcription factor activity);GO:0005634(nucleus);GO:0006355(regulation of transcription, DNA-templated);GO:0010492(maintenance of shoot apical meristem identity);GO:0043565(sequence-specific DNA binding);GO:0048768(root hair cell tip growth);GO:0051301(cell division)	ko04075(Plant hormone signal transduction)	1293	1316	1307	0.85468	4.5	..(((.((((((((((((((((((&)))))))))))))))))).)))..	GCGAGAGAUAUUGGCGCGGCUCAA&UUGAGCCGUGCCAAUAUCACUUUU	8	908.471	2	0.0360003
mdm-miR167h_R-1_1ss19CT	Cca.gene26869	AUX/IAA protein [Cinnamomum micranthum f. kanehirae]	GO:0003700(DNA binding transcription factor activity);GO:0005515(protein binding);GO:0005634(nucleus);GO:0006351(transcription, DNA-templated);GO:0006355(regulation of transcription, DNA-templated);GO:0009733(response to auxin);GO:0009734(auxin-activated signaling pathway);GO:0009908(flower development);GO:0043565(sequence-specific DNA binding)	ko04075(Plant hormone signal transduction)	3406	3426	3417	0.812849	5	(((((((.(((((((((((..&..))))))))))).)))))))	GAGAUCAGGCUGGCAGCUUGU&UGAAGCUGCCAGCAUGAUUUU	3	340.677	2	0.10416
mdm-miR167h_R-1_1ss19CT	Cca.gene34430	AUX/IAA protein [Cinnamomum micranthum f. kanehirae]	GO:0003700(DNA binding transcription factor activity);GO:0005515(protein binding);GO:0005634(nucleus);GO:0006351(transcription, DNA-templated);GO:0006355(regulation of transcription, DNA-templated);GO:0009733(response to auxin);GO:0009734(auxin-activated signaling pathway);GO:0009908(flower development);GO:0043565(sequence-specific DNA binding)	ko04075(Plant hormone signal transduction)	2933	2953	2944	0.812849	5	(((((((.(((((((((((..&..))))))))))).)))))))	GAGAUCAGGCUGGCAGCUUGU&UGAAGCUGCCAGCAUGAUUUU	4	454.236	0	0.00267186
mdm-miR167h_R-1_1ss19CT	Cca.gene21310	auxin response factor 6-like protein isoform X1 [Cinnamomum micranthum f. kanehirae]	GO:0003677(DNA binding);GO:0003700(DNA binding transcription factor activity);GO:0005515(protein binding);GO:0005634(nucleus);GO:0006351(transcription, DNA-templated);GO:0006355(regulation of transcription, DNA-templated);GO:0009733(response to auxin);GO:0009734(auxin-activated signaling pathway);GO:0009908(flower development)	ko04075(Plant hormone signal transduction)	3119	3139	3130	0.812849	5	(((((((.(((((((((((..&..))))))))))).)))))))	GAGAUCAGGCUGGCAGCUUGU&UGAAGCUGCCAGCAUGAUUUU	72	8176.24	0	0.00118838
mdm-miR167h_R-1_1ss19CT	Cca.gene23397	auxin response factor 6-like protein isoform X1 [Cinnamomum micranthum f. kanehirae]	GO:0003677(DNA binding);GO:0003700(DNA binding transcription factor activity);GO:0005515(protein binding);GO:0005634(nucleus);GO:0006351(transcription, DNA-templated);GO:0006355(regulation of transcription, DNA-templated);GO:0009733(response to auxin);GO:0009734(auxin-activated signaling pathway);GO:0009908(flower development)	ko04075(Plant hormone signal transduction)	2271	2291	2282	0.812849	5	(((((((.(((((((((((..&..))))))))))).)))))))	GAGAUCAGGCUGGCAGCUUGU&UGAAGCUGCCAGCAUGAUUUU	73	8289.8	0	0.00296829
mdm-miR167h_R-1_1ss19CT	Cca.gene31986	auxin response factor 6-like protein isoform X2 [Cinnamomum micranthum f. kanehirae]	GO:0003677(DNA binding);GO:0003700(DNA binding transcription factor activity);GO:0005515(protein binding);GO:0005634(nucleus);GO:0006351(transcription, DNA-templated);GO:0006355(regulation of transcription, DNA-templated);GO:0009733(response to auxin);GO:0009734(auxin-activated signaling pathway);GO:0009908(flower development)	ko04075(Plant hormone signal transduction)	2592	2612	2603	0.812849	5	(((((((.(((((((((((..&..))))))))))).)))))))	GAGAUCAGGCUGGCAGCUUGU&UGAAGCUGCCAGCAUGAUUUU	1	113.559	4	0.175849
mdm-miR167h_R-1_1ss19CT	Cca.gene34153	DNA-directed RNA polymerase I subunit 1 [Cinnamomum micranthum f. kanehirae]	GO:0001054(RNA polymerase I activity);GO:0005736(DNA-directed RNA polymerase I complex)	ko00230(Purine metabolism);ko00240(Pyrimidine metabolism);ko03020(RNA polymerase)	3048	3068	3059	0.829609	6.5	....(((((((((((((((((&)))))))))))))))))....	CAGCUCGUGCUGGUGGCUUCA&UGAAGCUGCCAGCAUGAUUUU	2	227.118	2	0.0181652
mdm-miR167h_R-1_1ss19CT	Cca.gene21941	heterdimeric geranyl diphosphate synthase small subunit protein 1 [Litsea cubeba]	GO:0004311(farnesyltranstransferase activity);GO:0004659(prenyltransferase activity);GO:0005515(protein binding);GO:0009507(chloroplast);GO:0009535(chloroplast thylakoid membrane);GO:0042651(thylakoid membrane);GO:0043693(monoterpene biosynthetic process);GO:0046872(metal ion binding)	ko00900(Terpenoid backbone biosynthesis)	325	345	336	0.765363	7	....((((((((((.(((((.&.))))).))))))))))....	AACCUCAUGCUGGCUGCUUCC&UGAAGCUGCCAGCAUGAUUUU	1	113.559	4	0.374803
mdm-miR167h_R-1_1ss19CT	Cca.gene12853	LEAF RUST 10 DISEASE-RESISTANCE LOCUS RECEPTOR-LIKE PROTEIN KINASE-like protein 2.4 [Cinnamomum micranthum f. kanehirae]	GO:0004674(protein serine/threonine kinase activity);GO:0005886(plasma membrane);GO:0006468(protein phosphorylation);GO:0006952(defense response);GO:0009506(plasmodesma)	NA	779	800	791	0.731844	5	.((((((.(((((((((((.((&)).)))))))))))-)))))).	CGAAUUAUUGCUGGCAGCUGCA&UGAAGCUGCCAGCA-UGAUUUU	2	227.118	2	0.39041
mdm-miR167h_R-1_1ss19CT	Cca.gene22925	LOW QUALITY PROTEIN: AUX/IAA protein [Cinnamomum micranthum f. kanehirae]	GO:0003700(DNA binding transcription factor activity);GO:0005515(protein binding);GO:0005634(nucleus);GO:0006351(transcription, DNA-templated);GO:0006355(regulation of transcription, DNA-templated);GO:0009733(response to auxin);GO:0009734(auxin-activated signaling pathway);GO:0009908(flower development);GO:0043565(sequence-specific DNA binding)	ko04075(Plant hormone signal transduction)	2640	2660	2651	0.812849	5	(((((((.(((((((((((..&..))))))))))).)))))))	GAGAUCAGGCUGGCAGCUUGU&UGAAGCUGCCAGCAUGAUUUU	22	2498.3	0	0.00237534
mdm-miR167h_R-1_1ss19CT	Cca.gene5947	LOW QUALITY PROTEIN: AUX/IAA protein [Cinnamomum micranthum f. kanehirae]	GO:0003700(DNA binding transcription factor activity);GO:0005515(protein binding);GO:0005634(nucleus);GO:0006351(transcription, DNA-templated);GO:0006355(regulation of transcription, DNA-templated);GO:0009733(response to auxin);GO:0009734(auxin-activated signaling pathway);GO:0009908(flower development);GO:0043565(sequence-specific DNA binding)	ko04075(Plant hormone signal transduction)	2595	2615	2606	0.812849	5	(((((((.(((((((((((..&..))))))))))).)))))))	GAGAUCAGGCUGGCAGCUUGU&UGAAGCUGCCAGCAUGAUUUU	25	2838.97	0	0.00148525
mdm-miR167h_R-1_1ss19CT	Cca.gene9297	mediator of RNA polymerase II transcription subunit 15a isoform X1 [Cinnamomum micranthum f. kanehirae]	GO:0003713(transcription coactivator activity);GO:0005515(protein binding);GO:0005634(nucleus);GO:0009751(response to salicylic acid);GO:0031490(chromatin DNA binding);GO:0045723(positive regulation of fatty acid biosynthetic process)	NA	3038	3058	3049	0.715084	5.5	(((((.(.(.(((((((((((&))))))))))).).).)))))	AGAGUGGAGGUGGCAGCUUCA&UGAAGCUGCCAGCAUGAUUUU	1	113.559	4	0.64022
mdm-miR167h_R-1_1ss19CT	Cca.gene785	PREDICTED: alanine--tRNA ligase-like [Elaeis guineensis]	GO:0000049(tRNA binding);GO:0004813(alanine-tRNA ligase activity);GO:0005739(mitochondrion);GO:0005829(cytosol);GO:0006400(tRNA modification);GO:0006419(alanyl-tRNA aminoacylation);GO:0009507(chloroplast);GO:0016597(amino acid binding)	ko00970(Aminoacyl-tRNA biosynthesis)	2631	2650	2641	0.703911	6.5	..(((((-((((((((((((.&.)))))))))))).)))))..	AUGAUCA-GUUGGUAGCUUCU&UGAAGCUGCCAGCAUGAUUUU	1	113.559	4	0.781196
mdm-miR535a	Cca.gene26275	cyclin-D1-1-like protein [Cinnamomum micranthum f. kanehirae]	GO:0005515(protein binding);GO:0005634(nucleus);GO:0007049(cell cycle);GO:0016538(cyclin-dependent protein serine/threonine kinase regulator activity);GO:0051301(cell division);GO:0051726(regulation of cell cycle)	NA	584	605	596	0.674757	5.5	((((((((.(((((((.(((((&))))).)))))))-))))))))	GCGUGCUUGUCUCUUGCUGUUA&UGACAACGAGAGA-GAGCACGC	1	113.559	4	0.408413
mdm-miR535a	Cca.gene27398	PREDICTED: 3-oxoacyl-[acyl-carrier-protein] synthase II, chloroplastic-like isoform X1 [Nelumbo nucifera]	GO:0004312(fatty acid synthase activity);GO:0004315(3-oxoacyl-[acyl-carrier-protein] synthase activity);GO:0006633(fatty acid biosynthetic process);GO:0006636(unsaturated fatty acid biosynthetic process);GO:0009507(chloroplast);GO:0009536(plastid);GO:0009570(chloroplast stroma);GO:0009631(cold acclimation);GO:0009793(embryo development ending in seed dormancy)	ko00061(Fatty acid biosynthesis);ko00780(Biotin metabolism)	1410	1430	1421	0.667476	7	..((((((((.(((((((((.&.))))))))).))))))))..	CAGUGCUCUCAUUCGUUGUUU&UGACAACGAGAGAGAGCACGC	7	794.913	2	0.34403
mdm-miR535a	Cca.gene9662	PREDICTED: squamosa promoter-binding-like protein 3 isoform X2 [Nelumbo nucifera]	GO:0003677(DNA binding);GO:0003700(DNA binding transcription factor activity);GO:0005634(nucleus);GO:0006351(transcription, DNA-templated);GO:0006355(regulation of transcription, DNA-templated);GO:0043565(sequence-specific DNA binding);GO:0044212(transcription regulatory region DNA binding);GO:0046872(metal ion binding);GO:0048510(regulation of timing of transition from vegetative to reproductive…	NA	1077	1098	1088	0.830097	6	((((((((((((((...(((((&)))))-..))))))))))))))	GCGUGCUCUCUCUCUUCUGUCA&UGACA-ACGAGAGAGAGCACGC	3	340.677	2	0.0181652
mdm-miR535a	Cca.gene7184	squamosa promoter-binding-like protein 3 isoform X2 [Cinnamomum micranthum f. kanehirae]	GO:0003677(DNA binding);GO:0003700(DNA binding transcription factor activity);GO:0005634(nucleus);GO:0006351(transcription, DNA-templated);GO:0006355(regulation of transcription, DNA-templated);GO:0043565(sequence-specific DNA binding);GO:0044212(transcription regulatory region DNA binding);GO:0046872(metal ion binding);GO:0048510(regulation of timing of transition from vegetative to reproductive…	ko04075(Plant hormone signal transduction)	939	960	950	0.75	7	.(((((((((((((...(((((&)))))-..))))))))))))).	ACGUGCUCUCUCUCUUCUGUCA&UGACA-ACGAGAGAGAGCACGC	2	227.118	3	0.0265918
mdm-miR535a_1ss21CT	Cca.gene26275	cyclin-D1-1-like protein [Cinnamomum micranthum f. kanehirae]	GO:0005515(protein binding);GO:0005634(nucleus);GO:0007049(cell cycle);GO:0016538(cyclin-dependent protein serine/threonine kinase regulator activity);GO:0051301(cell division);GO:0051726(regulation of cell cycle)	NA	584	605	596	0.660759	6	((((((((.(((((((.(((((&))))).)))))))-))))))))	GCGUGCUUGUCUCUUGCUGUUA&UGACAACGAGAGA-GAGCACGU	1	113.559	4	0.484743
mdm-miR535a_1ss21CT	Cca.gene27398	PREDICTED: 3-oxoacyl-[acyl-carrier-protein] synthase II, chloroplastic-like isoform X1 [Nelumbo nucifera]	GO:0004312(fatty acid synthase activity);GO:0004315(3-oxoacyl-[acyl-carrier-protein] synthase activity);GO:0006633(fatty acid biosynthetic process);GO:0006636(unsaturated fatty acid biosynthetic process);GO:0009507(chloroplast);GO:0009536(plastid);GO:0009570(chloroplast stroma);GO:0009631(cold acclimation);GO:0009793(embryo development ending in seed dormancy)	ko00061(Fatty acid biosynthesis);ko00780(Biotin metabolism)	1410	1430	1421	0.696203	7	..((((((((.(((((((((.&.))))))))).))))))))..	CAGUGCUCUCAUUCGUUGUUU&UGACAACGAGAGAGAGCACGU	7	794.913	2	0.226361
mdm-miR535a_1ss21CT	Cca.gene9662	PREDICTED: squamosa promoter-binding-like protein 3 isoform X2 [Nelumbo nucifera]	GO:0003677(DNA binding);GO:0003700(DNA binding transcription factor activity);GO:0005634(nucleus);GO:0006351(transcription, DNA-templated);GO:0006355(regulation of transcription, DNA-templated);GO:0043565(sequence-specific DNA binding);GO:0044212(transcription regulatory region DNA binding);GO:0046872(metal ion binding);GO:0048510(regulation of timing of transition from vegetative to reproductive…	NA	1077	1098	1088	0.822785	6.5	((((((((((((((...(((((&)))))-..))))))))))))))	GCGUGCUCUCUCUCUUCUGUCA&UGACA-ACGAGAGAGAGCACGU	3	340.677	2	0.0181652
mdm-miR535a_1ss21CT	Cca.gene16950	squamosa promoter-binding-like protein 16 [Cinnamomum micranthum f. kanehirae]	GO:0003677(DNA binding);GO:0003700(DNA binding transcription factor activity);GO:0005634(nucleus);GO:0006355(regulation of transcription, DNA-templated);GO:0048653(anther development)	NA	1346	1367	1357	0.764557	6.5	((((((((((((((...(((((&)))))-..))))))))))))))	AUGUGCUCUCUCUCUUCUGUCA&UGACA-ACGAGAGAGAGCACGU	5	567.795	0	0.00118838
mdm-miR535a_1ss21CT	Cca.gene7184	squamosa promoter-binding-like protein 3 isoform X2 [Cinnamomum micranthum f. kanehirae]	GO:0003677(DNA binding);GO:0003700(DNA binding transcription factor activity);GO:0005634(nucleus);GO:0006351(transcription, DNA-templated);GO:0006355(regulation of transcription, DNA-templated);GO:0043565(sequence-specific DNA binding);GO:0044212(transcription regulatory region DNA binding);GO:0046872(metal ion binding);GO:0048510(regulation of timing of transition from vegetative to reproductive…	ko04075(Plant hormone signal transduction)	939	960	950	0.81519	6	((((((((((((((...(((((&)))))-..))))))))))))))	ACGUGCUCUCUCUCUUCUGUCA&UGACA-ACGAGAGAGAGCACGU	2	227.118	3	0.0133855
mes-MIR156e-p3	Cca.gene10826	AP2/ERF domain-containing protein [Cinnamomum micranthum f. kanehirae]	GO:0003677(DNA binding);GO:0003700(DNA binding transcription factor activity);GO:0005634(nucleus);GO:0006351(transcription, DNA-templated);GO:0006355(regulation of transcription, DNA-templated);GO:0007275(multicellular organism development);GO:0009873(ethylene-activated signaling pathway)	NA	115	137	128	0.743719	6.5	((((.(((((.((((((((((((&)))))))))))).))))).))))	AAGCGGACGGUGGGGGAAGUGGG&CUCACUUCUCUUUCUGUCAGCUU	2	227.118	2	0.654674
mes-MIR156e-p3	Cca.gene27577	ATP-dependent protease La domain-containing protein isoform 1 [Cinnamomum micranthum f. kanehirae]	GO:0000209(protein polyubiquitination);GO:0005622(intracellular);GO:0031624(ubiquitin conjugating enzyme binding);GO:0032436(positive regulation of proteasomal ubiquitin-dependent protein catabolic process);GO:0061630(ubiquitin protein ligase activity)	NA	1013	1034	1025	0.665829	6.5	((((((-(((((((((((((...&...))))))))))))).))))))	AAGUUG-CAGAAAGAGAAGUUAC&CUCACUUCUCUUUCUGUCAGCUU	1	113.559	4	0.995906
mes-MIR156e-p3	Cca.gene9245	mitochondrial fission 1 protein A [Cinnamomum micranthum f. kanehirae]	GO:0000266(mitochondrial fission);GO:0005515(protein binding);GO:0005739(mitochondrion);GO:0005741(mitochondrial outer membrane);GO:0005777(peroxisome);GO:0005778(peroxisomal membrane);GO:0006915(apoptotic process);GO:0007005(mitochondrion organization);GO:0009507(chloroplast);GO:0016021(integral component of membrane);GO:0016559(peroxisome fission)	NA	1040	1062	1053	0.698492	7	((((((-(((((.((((((((((.&.))))))))))-))))).))))))	AAGCUG-CAGAAGGGGGAAGUGGU&CUCACUUCUCU-UUCUGUCAGCUU	1	113.559	4	0.967482
mes-MIR156e-p3	Cca.gene32109	NusG domain-containing protein [Cinnamomum micranthum f. kanehirae]	GO:0006355(regulation of transcription, DNA-templated)	NA	309	331	323	0.78392	6.5	((((((((((.(((((((((-(((&))).)))))))))-))))))))))	GAGCUGACGGCGAGGGGAAG-GAG&CUCACUUCUCUUU-CUGUCAGCUU	1	113.559	4	0.357289
mes-MIR156e-p3	Cca.gene22102	plasminogen activator inhibitor 1 RNA-binding-like protein [Cinnamomum micranthum f. kanehirae]	GO:0003723(RNA binding);GO:0003729(mRNA binding);GO:0005634(nucleus);GO:0005737(cytoplasm);GO:0006970(response to osmotic stress);GO:0009651(response to salt stress);GO:0009737(response to abscisic acid);GO:0009738(abscisic acid-activated signaling pathway);GO:0009787(regulation of abscisic acid-activated signaling pathway);GO:0048471(perinuclear region of cytoplasm);GO:0071470(cellular response …	NA	617	640	630	0.701005	6.5	(((((..(((((((((((.(((((&)))))-)))))))))))..)))))	AGGCUUUCAGAAAGAGGACGUGGG&CUCAC-UUCUCUUUCUGUCAGCUU	3	340.677	3	0.542327
mes-MIR156e-p3	Cca.gene36954	protein CHUP1, chloroplastic [Cinnamomum micranthum f. kanehirae]	GO:0009658(chloroplast organization);GO:0009707(chloroplast outer membrane)	NA	641	663	654	0.751256	4.5	(((((((.((((((((((((((.&.)))))))))))))).)))))))	GAGUUGGAAGAGAGAGAAGUGAA&CUCACUUCUCUUUCUGUCAGCUU	24	2725.41	2	0.614523
mes-MIR156e-p3	Cca.gene13154	protein CURVATURE THYLAKOID 1B, chloroplastic [Cinnamomum micranthum f. kanehirae]	GO:0003677(DNA binding);GO:0009295(nucleoid);GO:0009507(chloroplast);GO:0009508(plastid chromosome);GO:0009534(chloroplast thylakoid);GO:0009535(chloroplast thylakoid membrane);GO:0009579(thylakoid);GO:0009737(response to abscisic acid);GO:0009773(photosynthetic electron transport in photosystem I);GO:0009941(chloroplast envelope);GO:0016021(integral component of membrane);GO:0030093(chloroplast …	NA	122	143	135	0.683417	7	...((((.(((((((((((-(((&))).))))))))))).))))...	CAUCUGAGAGAGAGAGAAG-GAG&CUCACUUCUCUUUCUGUCAGCUU	14	1589.83	2	0.929923
mes-MIR156e-p3	Cca.gene1122	putative glucuronosyltransferase PGSIP8 isoform X1 [Cinnamomum micranthum f. kanehirae]	GO:0005739(mitochondrion);GO:0006486(protein glycosylation);GO:0009058(biosynthetic process);GO:0016021(integral component of membrane);GO:0016051(carbohydrate biosynthetic process);GO:0016740(transferase activity);GO:0016757(transferase activity, transferring glycosyl groups);GO:0016758(transferase activity, transferring hexosyl groups);GO:0046872(metal ion binding)	ko00500(Starch and sucrose metabolism)	218	241	231	0.703518	7	.((((((.(((((((((.((.(((&))).))-))))))))).)))))).	UAGCUGAGAGAGAGAGAGAGAGAG&CUCACU-UCUCUUUCUGUCAGCUU	1	113.559	4	0.958302
mes-MIR156e-p3	Cca.gene33541	U1 small nuclear ribonucleoprotein A isoform X2 [Cinnamomum micranthum f. kanehirae]	GO:0000398(mRNA splicing, via spliceosome);GO:0005685(U1 snRNP);GO:0030619(U1 snRNA binding);GO:0035614(snRNA stem-loop binding)	ko03040(Spliceosome)	372	394	385	0.658291	6.5	(((((((.((((((.((((.((.&.)).)))).)))))).)))))))	GAGCUGAGAGAAAGCGAAGGGAA&CUCACUUCUCUUUCUGUCAGCUU	2	227.118	2	0.984126
mes-miR2950_1ss21AT	Cca.gene31100	Bromo adjacent BAH domain-containing protein [Cinnamomum micranthum f. kanehirae]	GO:0003677(DNA binding);GO:0003682(chromatin binding);GO:0005634(nucleus);GO:0008150(biological_process);GO:0009506(plasmodesma)	NA	1707	1727	1718	0.688312	5	.(.(((((((((.((((((((&)))))))).))))))))).).	CUGGGUGUGCAAUAGAUGGAA&UUCCAUCUCUUGCACACUGGU	2	227.118	3	0.461997
mes-miR2950_1ss21AT	Cca.gene7241	Glycosyl transferase [Cinnamomum micranthum f. kanehirae]	GO:0000139(Golgi membrane);GO:0005794(Golgi apparatus);GO:0006486(protein glycosylation);GO:0016021(integral component of membrane);GO:0016757(transferase activity, transferring glycosyl groups);GO:0016758(transferase activity, transferring hexosyl groups);GO:0048531(beta-1,3-galactosyltransferase activity)	NA	246	264	255	0.763636	3.5	(((--(((((((((((((((.&.)))))))))))))))..)))	GCC--UGUGCAAGAGAUGGAU&UUCCAUCUCUUGCACACUGGU	1	113.559	4	0.220154
mes-miR2950_1ss21AT	Cca.gene11788	PREDICTED: pentatricopeptide repeat-containing protein At3g14330 [Juglans regia]	GO:0003723(RNA binding);GO:0004519(endonuclease activity);GO:0005739(mitochondrion);GO:0008270(zinc ion binding);GO:0009507(chloroplast);GO:0016554(cytidine to uridine editing);GO:1900865(chloroplast RNA modification)	NA	722	742	733	0.716883	6	((.((.((((((((((((((.&.)))))))))))))).)).))	AUGGGCGUGCAAGGGAUGGGU&UUCCAUCUCUUGCACACUGGU	1	113.559	4	0.677863
mes-miR2950_1ss21AT	Cca.gene25560	putative LOV domain-containing protein [Cinnamomum camphora]	GO:0004674(protein serine/threonine kinase activity);GO:0005634(nucleus);GO:0005737(cytoplasm);GO:0005886(plasma membrane);GO:0035556(intracellular signal transduction)	NA	1994	2015	2005	0.735065	5	((((((((((((..((((((((&))))))))-.))))))))))))	AUCGGUGUGCAACUAGAUGGAA&UUCCAUCU-CUUGCACACUGGU	3	340.677	2	0.42303
mes-miR2950_1ss21AT	Cca.gene33036	remorin-like protein isoform X2 [Cinnamomum micranthum f. kanehirae]	GO:0005886(plasma membrane);GO:0007267(cell-cell signaling);GO:0048032(galacturonate binding)	NA	229	249	240	0.724675	5.5	(((((((.(.(((((((((((&))))))))))).).)))))))	AUCAGUGAGGGAGAGAUGGGA&UUCCAUCUCUUGCACACUGGU	3	340.677	3	0.204743
mtr-miR171d	Cca.gene13212	ABC1/COQ8 Serine/Threonine kinase [Cinnamomum micranthum f. kanehirae]	GO:0004672(protein kinase activity);GO:0005524(ATP binding);GO:0005886(plasma membrane);GO:0006468(protein phosphorylation);GO:0009507(chloroplast)	NA	2456	2475	2467	0.741333	5	(((((((((((-((((((((.&.)))))))).)))))))))))	GGUGUUGGCAC-GCUUAAUCC&UGAUUGAGCCGUGCCAAUAUC	1	113.559	4	0.339284
mtr-miR171d	Cca.gene3344	scarecrow-like protein 22 [Cinnamomum micranthum f. kanehirae]	GO:0003700(DNA binding transcription factor activity);GO:0005634(nucleus);GO:0006355(regulation of transcription, DNA-templated);GO:0010492(maintenance of shoot apical meristem identity);GO:0043565(sequence-specific DNA binding);GO:0048768(root hair cell tip growth);GO:0051301(cell division)	ko04075(Plant hormone signal transduction)	1278	1298	1289	1	1	(((((((((((((((((((((&)))))))))))))))))))))	GAUAUUGGCGCGGCUCAAUCA&UGAUUGAGCCGUGCCAAUAUC	16	1816.94	0	0.000297226
mtr-miR171d	Cca.gene1133	scarecrow-like protein 6 [Cinnamomum micranthum f. kanehirae]	GO:0003700(DNA binding transcription factor activity);GO:0005634(nucleus);GO:0006355(regulation of transcription, DNA-templated);GO:0010492(maintenance of shoot apical meristem identity);GO:0043565(sequence-specific DNA binding);GO:0048768(root hair cell tip growth);GO:0051301(cell division)	ko04075(Plant hormone signal transduction)	1323	1343	1334	1	1	(((((((((((((((((((((&)))))))))))))))))))))	GAUAUUGGCGCGGCUCAAUCA&UGAUUGAGCCGUGCCAAUAUC	26	2952.53	0	0.000594364
mtr-miR171d	Cca.gene27242	scarecrow-like protein 6 [Cinnamomum micranthum f. kanehirae]	GO:0003700(DNA binding transcription factor activity);GO:0005634(nucleus);GO:0006355(regulation of transcription, DNA-templated);GO:0010492(maintenance of shoot apical meristem identity);GO:0043565(sequence-specific DNA binding);GO:0048768(root hair cell tip growth);GO:0051301(cell division)	ko04075(Plant hormone signal transduction)	1299	1319	1310	1	1	(((((((((((((((((((((&)))))))))))))))))))))	GAUAUUGGCGCGGCUCAAUCA&UGAUUGAGCCGUGCCAAUAUC	6	681.354	2	0.0535115
mtr-miR171d	Cca.gene26071	Transcription factor GRAS [Cinnamomum micranthum f. kanehirae]	GO:0003700(DNA binding transcription factor activity);GO:0005634(nucleus);GO:0006355(regulation of transcription, DNA-templated);GO:0030154(cell differentiation);GO:0043565(sequence-specific DNA binding);GO:0048831(regulation of shoot system development)	ko04075(Plant hormone signal transduction)	579	599	590	1	1	(((((((((((((((((((((&)))))))))))))))))))))	GAUAUUGGCGCGGCUCAAUCA&UGAUUGAGCCGUGCCAAUAUC	1	113.559	4	0.104627
mtr-miR171g	Cca.gene27242	scarecrow-like protein 6 [Cinnamomum micranthum f. kanehirae]	GO:0003700(DNA binding transcription factor activity);GO:0005634(nucleus);GO:0006355(regulation of transcription, DNA-templated);GO:0010492(maintenance of shoot apical meristem identity);GO:0043565(sequence-specific DNA binding);GO:0048768(root hair cell tip growth);GO:0051301(cell division)	ko04075(Plant hormone signal transduction)	1295	1315	1306	0.68956	7	(((.((((((((..((((((.&.))))))..)))))))).)))	GAGAGAUAUUGGCGCGGCUCA&CGAGCCGAAUCAAUAUCACUC	4	454.236	2	0.319533
mtr-miR171g	Cca.gene8633	uroporphyrinogen decarboxylase 1, chloroplastic [Cinnamomum micranthum f. kanehirae]	GO:0004853(uroporphyrinogen decarboxylase activity);GO:0005829(cytosol);GO:0006783(heme biosynthetic process)	ko00860(Porphyrin and chlorophyll metabolism)	1151	1171	1162	0.673077	5.5	(((.(((((-(((((.((((((&)))))).))))).)))))-)))	GAGUUGAUG-UGAUUGGGCUUG&CGAGCCGAAUCAAUAUCA-CUC	1	113.559	4	0.551225
mtr-MIR171g-p5_1ss7AG	Cca.gene30773	eukaryotic translation initiation factor 3 subunit C-like protein [Cinnamomum micranthum f. kanehirae]	GO:0003743(translation initiation factor activity);GO:0005852(eukaryotic translation initiation factor 3 complex);GO:0006413(translational initiation);GO:0031369(translation initiation factor binding)	ko03013(RNA transport)	2310	2331	2323	0.73445	6	..((((((.((((((((-(((((&))))).))))))))-))))))..	ACUGAGCCUGGAUCGAC-UCACG&CGUGAUGUUGAUCC-GGCUCAUC	1	113.559	4	0.175849
mtr-miR396a-5p_1ss7AG	Cca.gene37455	E3 ubiquitin-protein ligase RMA1H1-like protein [Cinnamomum micranthum f. kanehirae]	GO:0004842(ubiquitin-protein transferase activity);GO:0005515(protein binding);GO:0005789(endoplasmic reticulum membrane);GO:0006970(response to osmotic stress);GO:0009409(response to cold);GO:0009414(response to water deprivation);GO:0009611(response to wounding);GO:0009723(response to ethylene);GO:0016567(protein ubiquitination);GO:0043161(proteasome-mediated ubiquitin-dependent protein catabol…	ko04141(Protein processing in endoplasmic reticulum)	14	33	24	0.684814	7	...((((((-(((((((((((&))))))))))).))))))...	ACUUUCAAG-AGGCUGUGGAA&UUCCACGGCUUUCUUGAACUU	2	227.118	2	0.928627
mtr-miR396a-5p_1ss7AG	Cca.gene3279	F-box protein SKIP28 isoform X2 [Cinnamomum micranthum f. kanehirae]	GO:0005515(protein binding);GO:0005634(nucleus);GO:0009793(embryo development ending in seed dormancy);GO:0016567(protein ubiquitination)	NA	318	341	331	0.676218	6.5	((((.((.((((((.((((((((.&.))))))))-))))))-))-))))	AAGUCUCUGAGAGACGCCGUGGAC&UUCCACGGC-UUUCUU-GA-ACUU	1	113.559	4	0.98729
mtr-miR396a-5p_1ss7AG	Cca.gene36458	growth-regulating factor 2 [Cinnamomum micranthum f. kanehirae]	GO:0005634(nucleus);GO:0009739(response to gibberellin);GO:0030912(response to deep water)	NA	1039	1060	1050	0.879656	4	..(((((((((((((.((((((&))))))-)))))))))))))..	UCGUUCAAGAAAGCCUGUGGAA&UUCCAC-GGCUUUCUUGAACUU	37	4201.68	0	0.00207873
mtr-miR396a-5p_1ss7AG	Cca.gene9307	growth-regulating factor 2 [Cinnamomum micranthum f. kanehirae]	GO:0005515(protein binding);GO:0005524(ATP binding);GO:0005634(nucleus);GO:0006351(transcription, DNA-templated);GO:0006355(regulation of transcription, DNA-templated);GO:0009624(response to nematode);GO:0019760(glucosinolate metabolic process);GO:0043565(sequence-specific DNA binding);GO:0048364(root development);GO:0048366(leaf development);GO:0061062(regulation of nematode larval development)	NA	864	885	875	0.879656	4	..(((((((((((((.((((((&))))))-)))))))))))))..	UCGUUCAAGAAAGCCUGUGGAA&UUCCAC-GGCUUUCUUGAACUU	13	1476.27	0	0.00118838
mtr-miR396a-5p_1ss7AG	Cca.gene30652	growth-regulating factor 4-like protein [Cinnamomum micranthum f. kanehirae]	GO:0005737(cytoplasm);GO:0008757(S-adenosylmethionine-dependent methyltransferase activity);GO:0032259(methylation)	NA	575	596	586	0.879656	4	..(((((((((((((.((((((&))))))-)))))))))))))..	CCGUUCAAGAAAGCCUGUGGAA&UUCCAC-GGCUUUCUUGAACUU	11	1249.15	0	0.00178203
mtr-miR396a-5p_1ss7AG	Cca.gene39914	growth-regulating factor 4-like protein [Cinnamomum micranthum f. kanehirae]	GO:0005737(cytoplasm);GO:0008757(S-adenosylmethionine-dependent methyltransferase activity);GO:0032259(methylation)	NA	426	447	437	0.879656	4	..(((((((((((((.((((((&))))))-)))))))))))))..	CCGUUCAAGAAAGCCUGUGGAA&UUCCAC-GGCUUUCUUGAACUU	17	1930.5	0	0.00237534
mtr-miR396a-5p_1ss7AG	Cca.gene34870	growth-regulating factor 6-like protein isoform X2 [Cinnamomum micranthum f. kanehirae]	GO:0005515(protein binding);GO:0005524(ATP binding);GO:0005634(nucleus);GO:0006351(transcription, DNA-templated);GO:0006355(regulation of transcription, DNA-templated);GO:0009624(response to nematode);GO:0019760(glucosinolate metabolic process);GO:0043565(sequence-specific DNA binding);GO:0048364(root development);GO:0048366(leaf development);GO:0061062(regulation of nematode larval development)	NA	1046	1067	1057	0.879656	4	..(((((((((((((.((((((&))))))-)))))))))))))..	UCGUUCAAGAAAGCCUGUGGAA&UUCCAC-GGCUUUCUUGAACUU	9	1022.03	0	0.000891414
mtr-miR396a-5p_1ss7AG	Cca.gene17262	low-temperature-induced cysteine proteinase [Cinnamomum micranthum f. kanehirae]	GO:0004197(cysteine-type endopeptidase activity);GO:0005615(extracellular space);GO:0005764(lysosome);GO:0051603(proteolysis involved in cellular protein catabolic process)	ko04145(Phagosome)	929	949	940	0.825215	4	(((.(((((((((((((((((&))))))))))))))))).)))	AAGAUCAAGGAAGCUGUGGGA&UUCCACGGCUUUCUUGAACUU	3	340.677	2	0.226361
mtr-miR396a-5p_1ss7AG	Cca.gene78	malate dehydrogenase, glyoxysomal isoform X1 [Cinnamomum micranthum f. kanehirae]	GO:0005737(cytoplasm);GO:0005777(peroxisome);GO:0006097(glyoxylate cycle);GO:0006099(tricarboxylic acid cycle);GO:0006108(malate metabolic process);GO:0009507(chloroplast);GO:0016615(malate dehydrogenase activity);GO:0030060(L-malate dehydrogenase activity);GO:0031998(regulation of fatty acid beta-oxidation);GO:0080093(regulation of photorespiration)	ko00020(Citrate cycle (TCA cycle));ko00620(Pyruvate metabolism);ko00630(Glyoxylate and dicarboxylate metabolism);ko00710(Carbon fixation in photosynthetic organisms);ko00270(Cysteine and methionine metabolism)	627	647	639	0.74212	4.5	(((((.((((((((((-(((((&))))).))))))))))-)))))	GAGUUCCAAGGAAGCC-UGGAA&UUCCACGGCUUUCUUG-AACUU	1	113.559	4	0.781196
mtr-miR396a-5p_1ss7AG	Cca.gene6931	photosystem I reaction center subunit N, chloroplastic-like protein [Cinnamomum micranthum f. kanehirae]	GO:0005516(calmodulin binding);GO:0009507(chloroplast);GO:0009522(photosystem I);GO:0009534(chloroplast thylakoid);GO:0009535(chloroplast thylakoid membrane);GO:0009543(chloroplast thylakoid lumen);GO:0009579(thylakoid);GO:0009773(photosynthetic electron transport in photosystem I);GO:0015979(photosynthesis);GO:0030093(chloroplast photosystem I)	ko00195(Photosynthesis)	379	398	389	0.653295	6.5	(((-((((((((((.((-((((&)))).))-)))))))))).)))	AAG-UCGAGAGAGCGCG-GGAA&UUCCACG-GCUUUCUUGAACUU	8	908.471	3	0.757067
mtr-miR396a-5p_1ss7AG	Cca.gene30208	protein DETOXIFICATION 27-like protein isoform X1 [Cinnamomum micranthum f. kanehirae]	GO:0006855(drug transmembrane transport)	NA	261	280	271	0.707736	5	((((.((((-(((((((((((&))))))))))).)))).))))	GAGUCCAAG-AAGCUGUGGAG&UUCCACGGCUUUCUUGAACUU	2	227.118	2	0.811419
mtr-miR396a-5p_1ss7AG	Cca.gene789	RNA recognition motif domain-containing protein [Cinnamomum micranthum f. kanehirae]	GO:0003676(nucleic acid binding);GO:0005634(nucleus);GO:0006397(mRNA processing)	NA	268	288	279	0.776504	5.5	....(.(((((((((((((((&))))))))))))))).)....	UAUCUGGAGAAAGCCGUGGAA&UUCCACGGCUUUCUUGAACUU	1	113.559	4	0.525729
mtr-miR396a-5p_1ss7AG	Cca.gene1258	sorbitol dehydrogenase isoform X2 [Cinnamomum micranthum f. kanehirae]	GO:0005737(cytoplasm);GO:0005829(cytosol);GO:0005886(plasma membrane);GO:0008270(zinc ion binding);GO:0009506(plasmodesma);GO:0031966(mitochondrial membrane);GO:0055114(oxidation-reduction process)	ko00040(Pentose and glucuronate interconversions);ko00051(Fructose and mannose metabolism)	224	246	237	0.756447	5.5	((((((((..((((((((((((.&.))))))))))))--))))))))	AAGUUCAGAUGAAAGCUGUGGGU&UUCCACGGCUUUC--UUGAACUU	1	113.559	4	0.703487
mtr-miR396a-5p_1ss7AG	Cca.gene23108	stromal heat shock-related protein, chloroplastic [Cinnamomum micranthum f. kanehirae]	GO:0005515(protein binding);GO:0005524(ATP binding);GO:0005622(intracellular);GO:0005623(cell);GO:0005634(nucleus);GO:0005739(mitochondrion);GO:0005829(cytosol);GO:0006457(protein folding);GO:0009408(response to heat);GO:0009409(response to cold);GO:0009507(chloroplast);GO:0009532(plastid stroma);GO:0009570(chloroplast stroma);GO:0009579(thylakoid);GO:0009941(chloroplast envelope);GO:0016032(vira…	ko03040(Spliceosome);ko04141(Protein processing in endoplasmic reticulum);ko04144(Endocytosis)	711	733	723	0.681948	6.5	((((((..(((((((.((((((.&.))))))-)))))))-.))))))	AGGUUCUCAGAAAGCUUGUGGAU&UUCCACG-GCUUUCU-UGAACUU	3	340.677	3	0.643316
mtr-miR396a-5p_1ss7AG	Cca.gene12076	thioredoxin X, chloroplastic [Cinnamomum micranthum f. kanehirae]	GO:0000103(sulfate assimilation);GO:0006457(protein folding);GO:0009507(chloroplast);GO:0015035(protein disulfide oxidoreductase activity);GO:0016671(oxidoreductase activity, acting on a sulfur group of donors, disulfide as acceptor);GO:0034599(cellular response to oxidative stress);GO:0045454(cell redox homeostasis);GO:0055114(oxidation-reduction process)	NA	756	777	767	0.805158	6	((((((((((.((((((.((((&))))-)))))).))))))))))	AGGUUCGAGAUAGCCGUAGGGA&UUCC-ACGGCUUUCUUGAACUU	1	113.559	4	0.39184
mtr-miR396a-5p_1ss7AG	Cca.gene29353	vacuolar protein sorting-associated protein 24 homolog 1 [Carica papaya]	GO:0000815(ESCRT III complex);GO:0005515(protein binding);GO:0005634(nucleus);GO:0005770(late endosome);GO:0005829(cytosol);GO:0007034(vacuolar transport);GO:0010008(endosome membrane);GO:0015031(protein transport);GO:0016192(vesicle-mediated transport);GO:0070676(intralumenal vesicle formation)	ko04144(Endocytosis)	474	495	486	0.747851	5.5	(((.(((((.((((((((((((&))))))))))))-))))).)))	GAGAUCAAGAAGAGCUGUGGAA&UUCCACGGCUUU-CUUGAACUU	1	113.559	4	0.755628
mtr-miR396a-5p_1ss7AG	Cca.gene11651	zinc finger protein VAR3, chloroplastic [Cinnamomum micranthum f. kanehirae]	GO:0005515(protein binding);GO:0006397(mRNA processing);GO:0009507(chloroplast);GO:0009570(chloroplast stroma);GO:0009658(chloroplast organization);GO:0046872(metal ion binding);GO:1900871(chloroplast mRNA modification)	NA	2072	2092	2083	0.670487	6.5	.(((((((((((((((..(((&)))..))))))))))))))).	UGGUUCAAGAAAGUCGCCGAA&UUCCACGGCUUUCUUGAACUU	3	340.677	2	0.954032
PC-3p-100252_33	Cca.gene21605	LOW QUALITY PROTEIN: fructose-1,6-bisphosphatase, chloroplastic-like protein [Cinnamomum micranthum f. kanehirae]	GO:0005737(cytoplasm);GO:0005829(cytosol);GO:0005985(sucrose metabolic process);GO:0005986(sucrose biosynthetic process);GO:0006000(fructose metabolic process);GO:0006002(fructose 6-phosphate metabolic process);GO:0006094(gluconeogenesis);GO:0009409(response to cold);GO:0009507(chloroplast);GO:0009570(chloroplast stroma);GO:0009735(response to cytokinin);GO:0009773(photosynthetic electron transpo…	ko00010(Glycolysis / Gluconeogenesis);ko00030(Pentose phosphate pathway);ko00051(Fructose and mannose metabolism);ko00710(Carbon fixation in photosynthetic organisms)	1069	1091	1082	0.696312	6.5	...(((((-(((((((((((((((&))))))))))))))).)))))...	UUCUCAUU-CACCCUCGAUCCCAU&AUGGGGUUGAGGGUGUGAUGAACA	5	567.795	3	0.108228
PC-3p-100252_33	Cca.gene31725	PMR5 N-terminal domain-containing protein [Cinnamomum micranthum f. kanehirae]	GO:0005794(Golgi apparatus);GO:0016413(O-acetyltransferase activity);GO:0071554(cell wall organization or biogenesis)	NA	1049	1072	1063	0.696312	6.5	..(((.(((.(((((((((((((.&.))))))))))))).))).)))..	CUUUCUUUAGACCCUCGACCCCAG&AUGGGGUUGAGGGUGUGAUGAACA	1	113.559	4	0.357289
PC-3p-100252_33	Cca.gene39046	transcription factor bHLH113 [Cinnamomum micranthum f. kanehirae]	GO:0001046(core promoter sequence-specific DNA binding);GO:0001228(transcriptional activator activity, RNA polymerase II transcription regulatory region sequence-specific DNA binding);GO:0005634(nucleus);GO:0006366(transcription by RNA polymerase II)	NA	204	227	218	0.657267	5.5	((..((((((((((((((((((((&))))))))))))))))))))..))	UGGACAUUAUAUCUUCAAUCCCAU&AUGGGGUUGAGGGUGUGAUGAACA	1	113.559	4	0.551225
PC-3p-11608_270	Cca.gene26352	NA	NA	NA	849	872	863	0.706745	6	.((((((.(((((((((.((((((&)))))).))))))))).)))))).	UGAAAGUGGGGUCCAUUUGAUGUU&AACAUCCAAUGGACUUGAUUUUUU	2	227.118	2	0.182622
PC-3p-1236_2269	Cca.gene21379	fructose-bisphosphate aldolase 1, chloroplastic-like protein [Cinnamomum micranthum f. kanehirae]	GO:0004332(fructose-bisphosphate aldolase activity);GO:0006094(gluconeogenesis);GO:0006096(glycolytic process);GO:0006098(pentose-phosphate shunt);GO:0009507(chloroplast);GO:0009570(chloroplast stroma);GO:0009579(thylakoid);GO:0009737(response to abscisic acid);GO:0009941(chloroplast envelope);GO:0010287(plastoglobule);GO:0016020(membrane);GO:0046686(response to cadmium ion);GO:0048046(apoplast)	ko00010(Glycolysis / Gluconeogenesis);ko00030(Pentose phosphate pathway);ko00051(Fructose and mannose metabolism);ko00710(Carbon fixation in photosynthetic organisms)	924	947	938	0.657767	7	.((((((.(((((((((..(((((&)))))..))))))))).)))))).	ACGAGCCCUUCAAAAUACUUGCCU&AGGCAUUUAUUUUGAGCGGUUCGG	2	227.118	3	0.0396214
PC-3p-12669_249	Cca.gene34913	Acetamidase/Formamidase family protein isoform 2 [Cinnamomum micranthum f. kanehirae]	GO:0004328(formamidase activity);GO:0005773(vacuole)	ko00630(Glyoxylate and dicarboxylate metabolism);ko00910(Nitrogen metabolism);ko00460(Cyanoamino acid metabolism)	1677	1700	1691	0.7182	6.5	(((((((((((.(((((((.((((&)))).))))))).)))))))))))	UGGACCAAUCAGAGUCUGUGAUGU&ACGUGGCGGACUGUGGUUGGUCCA	1	113.559	4	0.339284
PC-3p-12669_249	Cca.gene34913	Acetamidase/Formamidase family protein isoform 2 [Cinnamomum micranthum f. kanehirae]	GO:0004328(formamidase activity);GO:0005773(vacuole)	ko00630(Glyoxylate and dicarboxylate metabolism);ko00910(Nitrogen metabolism);ko00460(Cyanoamino acid metabolism)	3213	3236	3227	0.7182	6.5	(((((((((((.(((((((.((((&)))).))))))).)))))))))))	UGGACCAAUCAGAGUCUGUGAUGU&ACGUGGCGGACUGUGGUUGGUCCA	1	113.559	4	0.241405
PC-3p-12669_249	Cca.gene34913	Acetamidase/Formamidase family protein isoform 2 [Cinnamomum micranthum f. kanehirae]	GO:0004328(formamidase activity);GO:0005773(vacuole)	ko00630(Glyoxylate and dicarboxylate metabolism);ko00910(Nitrogen metabolism);ko00460(Cyanoamino acid metabolism)	4593	4616	4607	0.7182	6.5	(((((((((((.(((((((.((((&)))).))))))).)))))))))))	UGGACCAAUCAGAGUCUGUGAUGU&ACGUGGCGGACUGUGGUUGGUCCA	1	113.559	4	0.320775
PC-3p-1772_1596	Cca.gene10805	CCT domain-containing protein [Cinnamomum micranthum f. kanehirae]	GO:0003674(molecular_function);GO:0005634(nucleus);GO:0008150(biological_process)	ko03013(RNA transport);ko03008(Ribosome biogenesis in eukaryotes)	765	787	779	0.743929	6.5	(((((((((((((((-(((((((.&.))))))).)))))))))))))))	CAUCCGCUCUCCUUU-UGAGCGGG&ACUGUUCAUAAAGGGGAGUGGGUG	1	113.559	4	0.0272505
PC-3p-20868_161	Cca.gene37986	TPM domain-containing protein [Cinnamomum micranthum f. kanehirae]	GO:0003993(acid phosphatase activity);GO:0009507(chloroplast);GO:0009534(chloroplast thylakoid);GO:0009535(chloroplast thylakoid membrane);GO:0009543(chloroplast thylakoid lumen);GO:0009579(thylakoid);GO:0010206(photosystem II repair);GO:0016021(integral component of membrane);GO:0016311(dephosphorylation);GO:0031977(thylakoid lumen)	NA	607	630	621	0.670561	7	((.((((((((.((((((.(((((&))))).)))))).)))))))).))	CUGACCAAGUGUUGGAGAAGUGGU&ACCAUGUUUCCAUCAUUUGGUGGG	4	454.236	2	0.453904
PC-3p-216_11586	Cca.gene30684	4-coumarate-CoA ligase [Cinnamomum micranthum f. kanehirae]	GO:0005524(ATP binding);GO:0008152(metabolic process);GO:0009411(response to UV);GO:0009611(response to wounding);GO:0009698(phenylpropanoid metabolic process);GO:0010584(pollen exine formation);GO:0016021(integral component of membrane);GO:0016207(4-coumarate-CoA ligase activity);GO:0016874(ligase activity);GO:0050832(defense response to fungus)	ko00360(Phenylalanine metabolism);ko00130(Ubiquinone and other terpenoid-quinone biosynthesis);ko00940(Phenylpropanoid biosynthesis)	1445	1468	1459	0.653061	6.5	.((.(((((((((((.((((((-((&)).))))))-))))))))))).)).	UGGGUCACUGUUAGAGUUGAUC-CA&UGUGAUCAA-UCUAACAGUGGGCCU	3	340.677	2	0.13641
PC-3p-21982_154	Cca.gene12400	hypothetical protein CKAN_00197600 [Cinnamomum micranthum f. kanehirae]	GO:0005739(mitochondrion);GO:0009506(plasmodesma)	NA	1917	1940	1931	0.652941	6.5	((..((((((((((.((((((((.&.)))))))).))))))))))..))	AGGCUUUGAUAUCUAUGACAAAAC&AUUUUGUCAAGGAUGUCAAAAACU	2	227.118	2	0.0707046
PC-3p-2652_1075	Cca.gene24284	homeobox protein knotted-1-like protein 13 isoform X1 [Cinnamomum micranthum f. kanehirae]	GO:0003677(DNA binding);GO:0003700(DNA binding transcription factor activity);GO:0005515(protein binding);GO:0005634(nucleus);GO:0005829(cytosol);GO:0006355(regulation of transcription, DNA-templated);GO:0009416(response to light stimulus);GO:0009722(detection of cytokinin stimulus);GO:0071345(cellular response to cytokine stimulus)	NA	1297	1320	1311	0.753304	5.5	(((((.(.((((((((((((((..&..)))))))))))))).).)))))	GGUAAACUCCCUGGGGAUACCACC&UUUGGUAUCCCCAGGGCGAUUAUC	1	113.559	4	0.0537585
PC-3p-36045_98	Cca.gene24388	pentatricopeptide repeat-containing protein, chloroplastic [Cinnamomum micranthum f. kanehirae]	GO:0003723(RNA binding);GO:0004519(endonuclease activity);GO:0009451(RNA modification);GO:0009507(chloroplast)	NA	1042	1065	1056	0.713024	4.5	..((((.((((.((((((((((((&)))))))))))).)))).))))..	UUGUUGGAAGCAAUGGGUAAGGCU&AGCCUUACCCAUCGCUUGCAAUCU	5	567.795	2	0.0535115
PC-3p-3735_776	Cca.gene36952	mitogen-activated protein kinase 9-like protein [Cinnamomum micranthum f. kanehirae]	GO:0004707(MAP kinase activity);GO:0005524(ATP binding);GO:0005634(nucleus);GO:0005739(mitochondrion);GO:0005829(cytosol);GO:0007165(signal transduction);GO:0009738(abscisic acid-activated signaling pathway);GO:0010468(regulation of gene expression)	ko04016(MAPK signaling pathway - plant)	1608	1630	1621	0.663014	6	(((((..((((((((((((.(.(&).).))))))))))))--)))))	AAUUGCAGAGCAUCAGGAUGAGA&UGUGAUCCUGAUGCUC--CAAUU	1	113.559	4	0.809428
PC-3p-3735_776	Cca.gene26201	putative glutamine amidotransferase PB2B2.05 [Cinnamomum micranthum f. kanehirae]	GO:0005829(cytosol);GO:0016787(hydrolase activity)	NA	674	694	684	0.654795	7	...(((((-(((((((((.(((&)))-))))))))).)))))...	AGAUGGAG-AUCAGGGUCAACA&UGU-GAUCCUGAUGCUCCAAUU	1	113.559	4	0.829367
PC-3p-3829_757	Cca.gene33096	coatomer subunit epsilon-1-like protein isoform X1 [Cinnamomum micranthum f. kanehirae]	GO:0006888(ER to Golgi vesicle-mediated transport);GO:0006890(retrograde vesicle-mediated transport, Golgi to ER);GO:0006891(intra-Golgi vesicle-mediated transport);GO:0030126(COPI vesicle coat)	NA	304	322	315	0.664141	6	.(((((((((((((((--(((&)))..))))))))))))))).	CGUGAAACUGCUUGCA--AUC&GAUCAUGCAGGCAGUUUCACC	2	227.118	3	0.281191
PC-3p-3829_757	Cca.gene36977	galactinol synthase 1 [Cinnamomum micranthum f. kanehirae]	GO:0008152(metabolic process);GO:0010325(raffinose family oligosaccharide biosynthetic process);GO:0047216(inositol 3-alpha-galactosyltransferase activity);GO:0052576(carbohydrate storage);GO:0070417(cellular response to cold)	ko00052(Galactose metabolism)	594	615	605	0.69697	6.5	((((((((.(((((((..(((.&.)))-.))))))).))))))))	GGUGAAAUGGCCUGCAGAGAUG&GAUC-AUGCAGGCAGUUUCACC	66	7494.89	2	0.39041
PC-3p-3829_757	Cca.gene11272	mediator of RNA polymerase II transcription subunit 18 [Cinnamomum micranthum f. kanehirae]	GO:0006369(termination of RNA polymerase II transcription);GO:0016592(mediator complex);GO:0070847(core mediator complex)	NA	420	439	430	0.669192	6.5	(((((((((-(((((((((((&))))))))))).)))))))))	GGUGAGGCU-CUUGUGUGAUU&GAUCAUGCAGGCAGUUUCACC	1	113.559	4	0.711567
PC-3p-3829_757	Cca.gene17789	protein ZINC INDUCED FACILITATOR-LIKE 1-like protein [Cinnamomum micranthum f. kanehirae]	GO:0005886(plasma membrane);GO:0009705(plant-type vacuole membrane);GO:0016021(integral component of membrane);GO:0022821(potassium ion antiporter activity);GO:0090333(regulation of stomatal closure)	ko03040(Spliceosome)	1550	1569	1560	0.694444	6	((((..-((((((((((((((&))))))))))))))...))))	GGUGCU-CUGUUUGCAUGGUC&GAUCAUGCAGGCAGUUUCACC	1	113.559	4	0.563454
PC-3p-39413_90	Cca.gene4560	ABC transporter F family member 1-like protein [Cinnamomum micranthum f. kanehirae]	GO:0005215(transporter activity);GO:0005524(ATP binding);GO:0005886(plasma membrane);GO:0016887(ATPase activity)	NA	633	657	647	0.743341	6.5	((((..((((((((((((((.((((&))))-))))))))))))))..))))	GAGGCUGAAAUUGGAGAAGGAAGCU&AGCU-CUUUCUCUAGUUUCUUCCUC	3	340.677	3	0.424497
PC-3p-39413_90	Cca.gene19983	ATP synthase subunit b', chloroplastic [Cinnamomum micranthum f. kanehirae]	GO:0009507(chloroplast);GO:0009534(chloroplast thylakoid);GO:0009535(chloroplast thylakoid membrane);GO:0009579(thylakoid);GO:0009735(response to cytokinin);GO:0009941(chloroplast envelope);GO:0015078(proton transmembrane transporter activity);GO:0015986(ATP synthesis coupled proton transport);GO:0016020(membrane);GO:0016021(integral component of membrane);GO:0016787(hydrolase activity);GO:004274…	ko00190(Oxidative phosphorylation);ko00195(Photosynthesis)	513	536	527	0.830508	6.5	((((((((((.((((((.((((((&)))))).)))))).))))))))))	GAGGAAGAAGGUGGAGGCGGAGCU&AGCUCUUUCUCUAGUUUCUUCCUC	1	113.559	4	0.152761
PC-3p-39413_90	Cca.gene29448	Carbonic anhydrase [Cinnamomum micranthum f. kanehirae]	GO:0004089(carbonate dehydratase activity);GO:0005737(cytoplasm);GO:0005829(cytosol);GO:0008270(zinc ion binding);GO:0009507(chloroplast);GO:0009535(chloroplast thylakoid membrane);GO:0009570(chloroplast stroma);GO:0009941(chloroplast envelope);GO:0015976(carbon utilization);GO:0042742(defense response to bacterium);GO:0048046(apoplast)	ko00910(Nitrogen metabolism)	330	354	345	0.811138	4.5	(((((((((.(.((((((((((((.&.)))))))))))).)-)))))))))	GAGGAAGGACAGUAGAGAAGGAGCC&AGCUCUUUCUCUAGU-UUCUUCCUC	1	113.559	4	0.282186
PC-3p-39413_90	Cca.gene24676	cell division cycle 5-like protein [Cinnamomum micranthum f. kanehirae]	GO:0000981(RNA polymerase II transcription factor activity, sequence-specific DNA binding);GO:0001135(transcription factor activity, RNA polymerase II transcription factor recruiting);GO:0003677(DNA binding);GO:0003700(DNA binding transcription factor activity);GO:0005515(protein binding);GO:0005634(nucleus);GO:0005681(spliceosomal complex);GO:0006281(DNA repair);GO:0006351(transcription, DNA-tem…	ko03040(Spliceosome)	2559	2584	2575	0.692494	5.5	(((((((.((((.((.((((((((((&))))))))))-)).))))-)))))))	GAGGAAGUAAAUAAGCAGAAGGAGCU&AGCUCUUUCU-CUAGUUU-CUUCCUC	1	113.559	4	0.999104
PC-3p-39413_90	Cca.gene20864	DUF538 domain-containing protein [Cinnamomum micranthum f. kanehirae]	GO:0003674(molecular_function);GO:0005575(cellular_component);GO:0008150(biological_process)	NA	151	171	162	0.745763	6	(((((((((---(((((((((((.&.)))))))))))...)))))))))	GAGGGAGAG---AGAGAGAGAGCA&AGCUCUUUCUCUAGUUUCUUCCUC	1	113.559	4	0.890332
PC-3p-39413_90	Cca.gene16714	hypothetical protein AQUCO_00500643v1 [Aquilegia coerulea]	GO:0005506(iron ion binding);GO:0009507(chloroplast);GO:0009534(chloroplast thylakoid);GO:0009535(chloroplast thylakoid membrane);GO:0009941(chloroplast envelope);GO:0016021(integral component of membrane);GO:0046872(metal ion binding)	NA	165	185	177	0.670702	6.5	((((((((((--((((((((-(((&))).))))))))..))))))))))	GAGGAAGAGA--AGAGGAGG-GCU&AGCUCUUUCUCUAGUUUCUUCCUC	2	227.118	3	0.894651
PC-3p-39413_90	Cca.gene25951	hypothetical protein CKAN_00066400 [Cinnamomum micranthum f. kanehirae]	GO:0003674(molecular_function);GO:0008150(biological_process);GO:0009507(chloroplast)	NA	3	25	16	0.68523	5	(((.((((((.-((((((((((((&))))))))))))..)))))).)))	GAGAGAGAGAG-AGAGAGAGAGCU&AGCUCUUUCUCUAGUUUCUUCCUC	2	227.118	2	0.994998
PC-3p-39413_90	Cca.gene8880	latex abundant protein 1 [Cinnamomum micranthum f. kanehirae]	GO:0003674(molecular_function);GO:0005886(plasma membrane);GO:0008150(biological_process)	NA	1009	1028	1019	0.673123	7	((((((((----(((((((((((.&.)))))))))))....))))))))	GGGGAGGA----AGAGGAAGAGCC&AGCUCUUUCUCUAGUUUCUUCCUC	2	227.118	3	0.890304
PC-3p-39413_90	Cca.gene36712	Micro-fibrillar-associated protein 1 [Cinnamomum micranthum f. kanehirae]	GO:0003674(molecular_function);GO:0005576(extracellular region);GO:0008150(biological_process)	NA	821	843	834	0.745763	6	((((((((((-(((((((((((..&..))))))))))).))))))))))	GAGGAAGAGG-UAGAGGAAGAGGA&AGCUCUUUCUCUAGUUUCUUCCUC	2	227.118	2	0.765017
PC-3p-39413_90	Cca.gene119	Oxoglutarate/iron-dependent dioxygenase [Cinnamomum micranthum f. kanehirae]	GO:0051213(dioxygenase activity)	ko00941(Flavonoid biosynthesis)	2145	2169	2160	0.692494	7	((((-((((.((..((((((((((((&))))))))))))--)).)))).))))	GAGG-AGAAUCUCAAGAGGAAGAGCU&AGCUCUUUCUCU--AGUUUCUUCCUC	2	227.118	3	0.806805
PC-3p-39413_90	Cca.gene22113	protein virilizer [Cinnamomum micranthum f. kanehirae]	GO:0003677(DNA binding);GO:0005515(protein binding);GO:0005634(nucleus);GO:0006351(transcription, DNA-templated);GO:0006355(regulation of transcription, DNA-templated);GO:0010167(response to nitrate);GO:0015706(nitrate transport);GO:0071249(cellular response to nitrate);GO:0071705(nitrogen compound transport);GO:1901698(response to nitrogen compound)	ko03050(Proteasome)	2126	2148	2139	0.658596	6.5	((-((((((((((((((.(((((.&.))))).)))))))))))))).))	GA-GAAGAAAUUAGAGAUGGAGUC&AGCUCUUUCUCUAGUUUCUUCCUC	1	113.559	4	0.999987
PC-3p-39413_90	Cca.gene6575	putative ATP synthase subunit, mitochondrial [Cinnamomum micranthum f. kanehirae]	GO:0005507(copper ion binding);GO:0005730(nucleolus);GO:0005739(mitochondrion);GO:0005753(mitochondrial proton-transporting ATP synthase complex);GO:0008270(zinc ion binding);GO:0009507(chloroplast);GO:0009555(pollen development);GO:0016020(membrane);GO:0045263(proton-transporting ATP synthase complex, coupling factor F(o));GO:0050897(cobalt ion binding)	ko00260(Glycine, serine and threonine metabolism)	108	128	119	0.661985	6.5	((((((((((.---((((((((((&))))))))))....))))))))))	GAGGAAGAAGA---AGAAAGAGCU&AGCUCUUUCUCUAGUUUCUUCCUC	2	227.118	3	0.925789
PC-3p-39413_90	Cca.gene8465	RNA-processing protein [Cinnamomum micranthum f. kanehirae]	NA	NA	617	639	630	0.68523	7	((((((((((.-((((((((((..&..))))))))))..))))))))))	GAGGAGGAAGA-AGAGGAAGAGGA&AGCUCUUUCUCUAGUUUCUUCCUC	1	113.559	4	0.999711
PC-3p-39413_90	Cca.gene8325	SART-1 family protein DOT2 [Cinnamomum micranthum f. kanehirae]	GO:0000387(spliceosomal snRNP assembly);GO:0000481(maturation of 5S rRNA);GO:0045292(mRNA cis splicing, via spliceosome);GO:0046540(U4/U6 x U5 tri-snRNP complex)	ko03040(Spliceosome)	206	231	222	0.658596	6	..(((((.(((..(((((((((((((&)))))))))))))-.)))-)))))..	AUGGAAGUAAAGAUAGAGAAAGGGCU&AGCUCUUUCUCUA-GUUU-CUUCCUC	3	340.677	2	0.999284
PC-3p-39413_90	Cca.gene32286	serine/threonine-protein phosphatase 7 long form [Cinnamomum micranthum f. kanehirae]	NA	NA	1184	1208	1199	0.677966	7	.((.((((((((((((.((((((((&)))))))).))))))))))))-)).	CAGCGGAGGAACUGGACAAGGAGCU&AGCUCUUUCUCUAGUUUCUUC-CUC	1	113.559	4	0.999809
PC-3p-39413_90	Cca.gene21613	steroid 5-alpha-reductase DET2 [Cinnamomum micranthum f. kanehirae]	GO:0050213(progesterone 5-alpha-reductase activity);GO:0055114(oxidation-reduction process);GO:0090377(seed trichome initiation);GO:0090378(seed trichome elongation)	ko00905(Brassinosteroid biosynthesis)	513	538	529	0.702179	7	((((...(((((((-((((((((((((&)))))))))))).)))))))---))))	GGGGCUUAAGAAGC-AGGGAAAGGGCU&AGCUCUUUCUCUAGUUUCUU---CCUC	3	340.677	2	0.981278
PC-3p-39413_90	Cca.gene6238	trichohyalin-like protein [Cinnamomum micranthum f. kanehirae]	GO:0002229(defense response to oomycetes);GO:0003674(molecular_function);GO:0005634(nucleus);GO:0009651(response to salt stress);GO:0009658(chloroplast organization);GO:0010438(cellular response to sulfur starvation);GO:0031347(regulation of defense response);GO:0042742(defense response to bacterium);GO:0045893(positive regulation of transcription, DNA-templated);GO:0047484(regulation of response…	NA	123	149	140	0.789346	7	(((((...(((((((.(((((((((((&))))))))))).)))))))---)))))	GAGGAACGAGGAGCUCGAGAAGGAGCU&AGCUCUUUCUCUAGUUUCU---UCCUC	4	454.236	3	0.171934
PC-3p-39413_90	Cca.gene12414	wall-associated receptor kinase-like protein 2 [Cinnamomum micranthum f. kanehirae]	NA	NA	142	165	156	0.753027	6.5	((((((((((..((((((((((..&..))))))))))..))))))))))	GAGGAAGAAGGAAGAGAGAGAGAG&AGCUCUUUCUCUAGUUUCUUCCUC	1	113.559	4	0.83854
PC-3p-45550_78	Cca.gene10109	ruvB-like protein 1 [Cinnamomum micranthum f. kanehirae]	GO:0000492(box C/D snoRNP assembly);GO:0000812(Swr1 complex);GO:0004003(ATP-dependent DNA helicase activity);GO:0005515(protein binding);GO:0005524(ATP binding);GO:0005634(nucleus);GO:0005730(nucleolus);GO:0005829(cytosol);GO:0006338(chromatin remodeling);GO:0006357(regulation of transcription by RNA polymerase II);GO:0009507(chloroplast);GO:0009908(flower development);GO:0016573(histone acetylat…	NA	999	1023	1014	0.665049	6.5	((((((((.((((((((.(((-((((&)))).)))-))))))))-))))))))	CCGCCUUGUGAUUAUACGGAC-AGAA&UUCUAGUC-GUAUGAUC-UAAGGUGG	1	113.559	4	0.104627
PC-3p-45550_78	Cca.gene32624	switch-associated protein 70 isoform X1 [Cinnamomum micranthum f. kanehirae]	GO:0004674(protein serine/threonine kinase activity);GO:0005622(intracellular);GO:0018105(peptidyl-serine phosphorylation);GO:0035556(intracellular signal transduction)	NA	197	220	211	0.720874	5.5	(.((((((((((.(((((((((((&))))))))))).)))))))))).)	UGAUCUUGGAUCCUACGACUGGAA&UUCUAGUCGUAUGAUCUAAGGUGG	1	113.559	4	0.0795441
PC-3p-539_5125	Cca.gene35286	CBL-interacting serine/threonine-protein kinase 21-like protein [Cinnamomum micranthum f. kanehirae]	GO:0004674(protein serine/threonine kinase activity);GO:0005634(nucleus);GO:0005737(cytoplasm);GO:0006468(protein phosphorylation);GO:0035556(intracellular signal transduction)	NA	814	836	827	0.660891	6	((((((((-(((((((((((((((&))))))))))))))).))))))))	AAGCCUGA-AAACCUGCUAUUAGA&UUUAGUAGUGGGUUUGUCGGGUUU	2	227.118	2	0.19747
PC-3p-539_5125	Cca.gene20761	serine-threonine kinase [Persea americana]	GO:0004674(protein serine/threonine kinase activity);GO:0005524(ATP binding);GO:0005622(intracellular);GO:0005886(plasma membrane);GO:0016301(kinase activity);GO:0018105(peptidyl-serine phosphorylation);GO:0018107(peptidyl-threonine phosphorylation);GO:0035556(intracellular signal transduction)	NA	382	404	395	0.675743	5.5	((((((((-(((((((((((((((&))))))))))))))).))))))))	AAACCUGA-AAACCUACUAUUGGA&UUUAGUAGUGGGUUUGUCGGGUUU	9	1022.03	2	0.152097
PC-3p-54258_66	Cca.gene21821	Hydantoinase/oxoprolinase [Macleaya cordata]	GO:0005524(ATP binding);GO:0005737(cytoplasm);GO:0005829(cytosol);GO:0006751(glutathione catabolic process);GO:0009506(plasmodesma);GO:0016787(hydrolase activity);GO:0017168(5-oxoprolinase (ATP-hydrolyzing) activity)	ko00480(Glutathione metabolism)	3601	3620	3611	0.746073	5.5	((((((((-(((((((((((.&.))))))))))).))))))))	CGACGGCC-UGUUGUGGUUAG&AUGACUACGACAAGGUCGUCG	3	340.677	2	0.0707046
PC-3p-54258_66	Cca.gene4695	Yip1 domain-containing protein [Cinnamomum micranthum f. kanehirae]	GO:0005515(protein binding);GO:0005634(nucleus);GO:0005794(Golgi apparatus);GO:0005802(trans-Golgi network);GO:0015774(polysaccharide transport)	NA	1027	1048	1039	0.777487	5	.(((.((((((((((((((((.&.))))))))))))))))-))).	GGGCUGACUUUGUCGUGGUCAG&AUGACUACGACAAGGUC-GUCG	1	113.559	4	0.0537585
PC-3p-71_35892	Cca.gene9894	hypothetical protein CKAN_02395900 [Cinnamomum micranthum f. kanehirae]	GO:0003674(molecular_function);GO:0005634(nucleus);GO:0005737(cytoplasm);GO:0005829(cytosol);GO:0005886(plasma membrane);GO:0009506(plasmodesma);GO:0010449(root meristem growth);GO:0010628(positive regulation of gene expression);GO:0080037(negative regulation of cytokinin-activated signaling pathway);GO:2000012(regulation of auxin polar transport)	ko00590(Arachidonic acid metabolism)	538	559	550	0.812808	7	.(((..((((((((((((((((&))))))))))))))))..))).	GGGGUUUGGGUGGCAUGGGGGG&UUUCCUAUGCCACCCAUUCUCG	3	340.677	3	0.0331285
PC-3p-71_35892	Cca.gene26321	Pyruvate kinase [Cinnamomum micranthum f. kanehirae]	GO:0000287(magnesium ion binding);GO:0004743(pyruvate kinase activity);GO:0005524(ATP binding);GO:0005829(cytosol);GO:0006096(glycolytic process);GO:0006629(lipid metabolic process);GO:0009507(chloroplast);GO:0009570(chloroplast stroma);GO:0010431(seed maturation);GO:0016301(kinase activity);GO:0030955(potassium ion binding);GO:0046686(response to cadmium ion)	ko00010(Glycolysis / Gluconeogenesis);ko00620(Pyruvate metabolism);ko00230(Purine metabolism)	653	672	663	0.674877	6	((((---((.((((((((((((.&.))))))))))))-))...))))	CGAG---GGAGUGGCAUAGGGAC&UUUCCUAUGCCAC-CCAUUCUCG	2	227.118	2	0.707197
PC-3p-7368_409	Cca.gene30074	4-alpha-glucanotransferase, chloroplastic/amyloplastic isoform X1 [Cinnamomum micranthum f. kanehirae]	GO:0000025(maltose catabolic process);GO:0004134(4-alpha-glucanotransferase activity);GO:0005983(starch catabolic process);GO:0006006(glucose metabolic process);GO:0009501(amyloplast);GO:0009507(chloroplast);GO:0102500(beta-maltose 4-alpha-glucanotransferase activity)	ko00500(Starch and sucrose metabolism)	726	749	740	0.691566	5.5	..((((((.((((((((((((((.&.)))))))))))))).))))))..	ACACCCUUUUGAUAUCUCUUGAAG&AUUCAAGGGAUAUCAUAGGGGUUG	1	113.559	4	0.104627
PC-3p-7368_409	Cca.gene14807	protein DETOXIFICATION 20-like protein [Cinnamomum micranthum f. kanehirae]	GO:0006855(drug transmembrane transport)	NA	1264	1287	1278	0.698795	6.5	.(((.(((((((((((((((((((&))))))))))))))))))).))).	GGGCGCUUAUGAUAUCUCUUGGGU&AUUCAAGGGAUAUCAUAGGGGUUG	14	1589.83	2	0.0535115
PC-3p-7582_399	Cca.gene25678	ATP synthase subunit O, mitochondrial [Cinnamomum micranthum f. kanehirae]	GO:0000275(mitochondrial proton-transporting ATP synthase complex, catalytic core F(1));GO:0005739(mitochondrion);GO:0005753(mitochondrial proton-transporting ATP synthase complex);GO:0005794(Golgi apparatus);GO:0005886(plasma membrane);GO:0008270(zinc ion binding);GO:0009507(chloroplast);GO:0015986(ATP synthesis coupled proton transport);GO:0016020(membrane);GO:0046933(proton-transporting ATP sy…	ko00190(Oxidative phosphorylation)	659	677	668	0.657224	6	(((((((--((((((((((..&..))))))))))..)))))))	GGUGAAA--GCCAUUGUGACA&GAUCAUAAUGGCAGUUUCACC	1	113.559	4	0.851383
PC-3p-7582_399	Cca.gene20199	B-cell receptor-associated protein 31-like protein [Cinnamomum micranthum f. kanehirae]	GO:0003674(molecular_function);GO:0005737(cytoplasm);GO:0005783(endoplasmic reticulum);GO:0006886(intracellular protein transport);GO:0016021(integral component of membrane)	ko04141(Protein processing in endoplasmic reticulum)	286	306	297	0.70255	7	.(((((((((((.((((((((&)))))))).))))))))))).	AGUGGAACUGCUUUUGUGGUU&GAUCAUAAUGGCAGUUUCACC	1	113.559	4	0.57535
PC-3p-7582_399	Cca.gene17033	ferredoxin--NADP reductase, root isozyme, chloroplastic isoform X2 [Cinnamomum micranthum f. kanehirae]	GO:0004324(ferredoxin-NADP+ reductase activity);GO:0005507(copper ion binding);GO:0009507(chloroplast);GO:0015979(photosynthesis);GO:0016491(oxidoreductase activity);GO:0055114(oxidation-reduction process)	ko00195(Photosynthesis)	560	583	572	0.747875	7	((((((((.(((((..((((((((&))))))))--)))))-))))))))	GGUGAGACAUGCCACAUUGUGAUU&GAUCAUAA--UGGCA-GUUUCACC	1	113.559	4	0.339284
PC-3p-7582_399	Cca.gene34478	hypothetical protein CKAN_01341000 [Cinnamomum micranthum f. kanehirae]	GO:0009507(chloroplast)	ko00220(Arginine biosynthesis)	795	816	806	0.688385	6	((((((..(((((((.((((((&))))))-)))))))..))))))	GGUGGAUGUGCCAUUCGUGAUU&GAUCAU-AAUGGCAGUUUCACC	6	681.354	2	0.501734
PC-3p-7582_399	Cca.gene38963	Oxoglutarate/iron-dependent dioxygenase [Cinnamomum micranthum f. kanehirae]	GO:0005506(iron ion binding);GO:0016705(oxidoreductase activity, acting on paired donors, with incorporation or reduction of molecular oxygen);GO:0031418(L-ascorbic acid binding);GO:0055114(oxidation-reduction process)	NA	594	614	604	0.705382	6.5	((-(((((((((..((((((((&))))))))-.))))))))).))	GG-GAGACUGUCUUUUAUGAUC&GAUCAUAA-UGGCAGUUUCACC	1	113.559	4	0.525729
PC-3p-7582_399	Cca.gene25703	PSI reaction center subunit II [Cinnamomum micranthum f. kanehirae]	GO:0005515(protein binding)	ko00195(Photosynthesis)	328	348	339	0.70255	7	(((((.((((((((.((((..&..)))).)))))))).)))))	GGUGGUGCUGCCAUCAUGAGG&GAUCAUAAUGGCAGUUUCACC	2	227.118	3	0.193954
PC-3p-7582_399	Cca.gene7766	splicing factor 3B subunit 1 [Cinnamomum micranthum f. kanehirae]	GO:0000245(spliceosomal complex assembly);GO:0003729(mRNA binding);GO:0005686(U2 snRNP);GO:0005689(U12-type spliceosomal complex);GO:0071004(U2-type prespliceosome);GO:0071013(catalytic step 2 spliceosome)	ko03040(Spliceosome)	3625	3645	3636	0.685552	7	((((.((((((((((.(((..&..))).)))))))))).))))	GGUGCGGCUGCCAUUCUGAAC&GAUCAUAAUGGCAGUUUCACC	2	227.118	3	0.256562
PC-3p-7582_399	Cca.gene3128	transmembrane protein 87B-like protein [Cinnamomum micranthum f. kanehirae]	GO:0003674(molecular_function);GO:0005794(Golgi apparatus);GO:0008150(biological_process);GO:0016021(integral component of membrane)	NA	1301	1320	1312	0.660057	6	((((.(((((((((((((-((&)).))))))))))))).))))	GGUGUAACUGUUAUUGUG-UC&GAUCAUAAUGGCAGUUUCACC	2	227.118	2	0.712516
PC-3p-7925_383	Cca.gene9805	putative glutamyl endopeptidase [Cinnamomum micranthum f. kanehirae]	GO:0003674(molecular_function);GO:0005575(cellular_component);GO:0008150(biological_process)	NA	2261	2284	2275	0.820833	5	((((..((((((((((((((((((&))))))))))))))))))..))))	GAUGCAGCAGGACAGGUCCGUGGU&ACCAUGGGCUUGUCCUGCAUCAUC	1	113.559	4	0.0795441
PC-3p-87830_39	Cca.gene29435	hypothetical protein CKAN_02324200 [Cinnamomum micranthum f. kanehirae]	NA	NA	285	308	299	0.670455	6	.(((.(((..((((((((((((((&))))))))))))))..))).))).	CUUCCGAUCAGAGACAGCCCCACU&AGUGGGGCUGUUUCCUAUUAGAGU	1	113.559	4	0.282186
PC-3p-8785_349	Cca.gene11253	stromal processing peptidase, chloroplastic isoform X1 [Cinnamomum micranthum f. kanehirae]	GO:0004222(metalloendopeptidase activity);GO:0008270(zinc ion binding);GO:0016485(protein processing)	NA	792	812	803	0.667377	6	(((((((((---(((((((((((.&.)))))))))))...)))))))))	GGUCCUUGG---GAUCCUGAAGUA&AACUUUGGGAUCGGUCCAAGGACC	2	227.118	3	0.0524765
PC-3p-96835_35	Cca.gene32823	hypothetical protein CKAN_00521800 [Cinnamomum micranthum f. kanehirae]	GO:0003674(molecular_function);GO:0005575(cellular_component);GO:0008150(biological_process)	NA	1050	1070	1060	0.668329	7	((-(.((((((((((((.((((&))))-)))))))))))).).))	GA-CGCUAGGCCGGUCCACGGA&UUUG-GGACCGGUCUAGAGAUC	2	227.118	3	0.183018
PC-3p-96835_35	Cca.gene21634	Tetratricopeptide repeat-containing domain-containing protein [Cinnamomum micranthum f. kanehirae]	GO:0006396(RNA processing);GO:0009507(chloroplast)	NA	23	43	34	0.658354	5.5	..(.(((((((((((((((((&))))))))))))))))).)..	CCUGUUUAGAUUGGUCCCAAA&UUUGGGACCGGUCUAGAGAUC	1	113.559	4	0.598179
PC-5p-11156_280	Cca.gene29434	2-methylene-furan-3-one reductase [Cinnamomum micranthum f. kanehirae]	GO:0008270(zinc ion binding);GO:0009409(response to cold);GO:0009507(chloroplast);GO:0009570(chloroplast stroma);GO:0009579(thylakoid);GO:0009941(chloroplast envelope);GO:0010319(stromule);GO:0035671(enone reductase activity);GO:0035798(2-alkenal reductase (NADP+) activity);GO:0048046(apoplast);GO:0055114(oxidation-reduction process)	NA	430	448	439	0.699438	6	..((((((--(((((((((((&)))))))))))..))))))..	AUGAAGGG--GUGGGUGUAUG&UAUACACCCACAUCCCUUUUG	1	113.559	4	0.538653
PC-5p-1147_2442	Cca.gene31968	Glutathione S-transferase/chloride channel, C-terminal [Cinnamomum micranthum f. kanehirae]	GO:0004364(glutathione transferase activity);GO:0005737(cytoplasm);GO:0006749(glutathione metabolic process);GO:0009407(toxin catabolic process)	ko00480(Glutathione metabolism)	116	136	127	0.662791	7	(((.-((((((.-((((((((((&))))))))))..))))))..)))	ACAA-GAGCCCU-CUCCUGUUGA&UCAAUAGGAGUUGGGCUCACUGU	1	113.559	4	0.374803
PC-5p-19559_171	Cca.gene31906	elongation factor 1 alpha subunit [Cinnamomum micranthum f. kanehirae]	GO:0003746(translation elongation factor activity);GO:0003924(GTPase activity);GO:0005622(intracellular)	ko03013(RNA transport)	1013	1036	1027	0.756757	7	...(((((((((((((.((((((.&.)))))).)))))))))))))...	CAAGGGCCCAACUCUUCUUGAGGC&ACCUCAAUAGGAGUUGGGCCCAUC	1	113.559	4	0.0537585
PC-5p-22279_152	Cca.gene11769	transcriptional activator DEMETER-like protein [Cinnamomum micranthum f. kanehirae]	GO:0003677(DNA binding);GO:0003906(DNA-(apurinic or apyrimidinic site) lyase activity);GO:0005634(nucleus);GO:0006284(base-excision repair);GO:0006306(DNA methylation);GO:0006349(regulation of gene expression by genetic imprinting);GO:0006351(transcription, DNA-templated);GO:0006355(regulation of transcription, DNA-templated);GO:0009793(embryo development ending in seed dormancy);GO:0019104(DNA N…	NA	4832	4854	4845	0.655738	3.5	(((.(((((-(((((((((((((.&.))))))))))))).))))).)))	AUAAUGAUA-UUGAGGAUGCUUUC&AAAAGCAUCCUCAAAUAUCGCUAU	1	113.559	4	0.241405
PC-5p-23273_146	Cca.gene2204	putative helicase MAGATAMA 3 [Cinnamomum micranthum f. kanehirae]	GO:0005634(nucleus);GO:0008150(biological_process);GO:0009506(plasmodesma);GO:0016787(hydrolase activity)	NA	3603	3623	3614	0.659218	6.5	((.(((.((((((((((((((&)))))))))))))).))).))	GUGGCCCACCAUGCUUGGUUG&UAAUUAGGCAUGGUUGGUAGC	1	113.559	4	0.668839
PC-5p-2491_1145	Cca.gene3003	hydroxyproline O-arabinosyltransferase 3 [Cinnamomum micranthum f. kanehirae]	GO:0005768(endosome);GO:0005794(Golgi apparatus);GO:0005802(trans-Golgi network);GO:0008150(biological_process);GO:0016021(integral component of membrane);GO:0016757(transferase activity, transferring glycosyl groups);GO:1990585(hydroxyproline O-arabinosyltransferase activity)	ko00514(Other types of O-glycan biosynthesis)	307	331	321	0.665148	7	(((.((((((((((((..((((((.&.))))))-.)))))))))))).)))	UCUGAUGGUACUGUGACUGGUAACC&AGUUACC-CUCACGGUACUAUGAGA	1	113.559	4	0.0795441
PC-5p-2615_1088	Cca.gene28547	BES1/BZR1 protein 2 [Cinnamomum micranthum f. kanehirae]	GO:0003677(DNA binding);GO:0003700(DNA binding transcription factor activity);GO:0005515(protein binding);GO:0005634(nucleus);GO:0005829(cytosol);GO:0006351(transcription, DNA-templated);GO:0006355(regulation of transcription, DNA-templated);GO:0009742(brassinosteroid mediated signaling pathway);GO:0040008(regulation of growth);GO:0045892(negative regulation of transcription, DNA-templated);GO:00…	ko04075(Plant hormone signal transduction)	894	916	905	0.813333	7	..((((((((((((..(((((((&)))))))--))))))))))))..	UCGGGGAGGUGGGUAAGCUUUCA&UGAAGGC--ACCCACCUCCCCUU	3	340.677	2	0.0535115
PC-5p-3254_882	Cca.gene30732	DAHP synthetase [Cinnamomum micranthum f. kanehirae]	GO:0003849(3-deoxy-7-phosphoheptulonate synthase activity);GO:0005515(protein binding);GO:0009073(aromatic amino acid family biosynthetic process);GO:0009423(chorismate biosynthetic process);GO:0009507(chloroplast);GO:0009534(chloroplast thylakoid)	ko00400(Phenylalanine, tyrosine and tryptophan biosynthesis)	565	590	581	0.68523	7	..((((((((...((((((((((((.&.))))))))))))--.))))))))..	UCAGGGAUACUUUUAGGGUUUUGUUG&AGACAAAACCCUA--UGUAUCCCUUC	1	113.559	4	0.129026
PC-5p-3254_882	Cca.gene10418	H/ACA ribonucleoprotein complex subunit 2-like protein [Phoenix dactylifera]	GO:0000469(cleavage involved in rRNA processing);GO:0000470(maturation of LSU-rRNA);GO:0006412(translation);GO:0022625(cytosolic large ribosomal subunit);GO:0031118(rRNA pseudouridine synthesis);GO:0031120(snRNA pseudouridine synthesis);GO:0031429(box H/ACA snoRNP complex);GO:0034513(box H/ACA snoRNA binding)	ko03008(Ribosome biogenesis in eukaryotes)	426	450	441	0.653753	6.5	((((((((.(((.((((((.(((.(&).))).)))))).)))-))))))))	GAAGGGGUCACAAAGGGUUGUGUGU&AGACAAAACCCUAUGU-AUCCCUUC	1	113.559	4	0.220154
PC-5p-32895_107	Cca.gene17244	putative cinnamyl alcohol dehydrogenase 1 [Cinnamomum micranthum f. kanehirae]	GO:0009809(lignin biosynthetic process);GO:0045551(cinnamyl-alcohol dehydrogenase activity)	ko00940(Phenylpropanoid biosynthesis)	572	596	587	0.69071	7	((((...((.((((((((((((((.&.))))))))))))))-))...))))	GGGUCGGGCACAUGGGUGUCAAAAU&UUUUUGACAUCCAUG-GCAAAAUCU	3	340.677	2	0.152097
PC-5p-346_7656	Cca.gene7496	40S ribosomal protein S9-2 [Cinnamomum micranthum f. kanehirae]	GO:0003735(structural constituent of ribosome);GO:0005515(protein binding);GO:0005794(Golgi apparatus);GO:0005829(cytosol);GO:0006412(translation);GO:0009506(plasmodesma);GO:0016020(membrane);GO:0022627(cytosolic small ribosomal subunit)	ko03010(Ribosome)	491	510	501	0.656682	7	(((--(((((((((((((((..&..)))))))))))))))..)))	GGA--UCUUUGAGGGAGAGGCC&AUUCUCUCCCUCGAGGACUUCC	1	113.559	4	0.929515
PC-5p-346_7656	Cca.gene4560	ABC transporter F family member 1-like protein [Cinnamomum micranthum f. kanehirae]	GO:0005215(transporter activity);GO:0005524(ATP binding);GO:0005886(plasma membrane);GO:0016887(ATPase activity)	NA	657	678	668	0.677419	6.5	.((((-(((((((.(((((((((&)))))))))-))))))).)))).	UGAAG-CCUUGGGUGGAGAGGAU&AUUCUCUCC-CUCGAGGACUUCC	6	681.354	2	0.712516
PC-5p-346_7656	Cca.gene4498	kinesin-like protein KIN-14B [Cinnamomum micranthum f. kanehirae]	GO:0003777(microtubule motor activity);GO:0005871(kinesin complex);GO:0007018(microtubule-based movement);GO:0016887(ATPase activity)	NA	172	193	184	0.672811	5.5	(((..((((((((((((((((.&.))))))))))))))))..)))	GGGUUUUUUCGAGGGAGAGAGG&AUUCUCUCCCUCGAGGACUUCC	1	113.559	4	0.896228
PC-5p-346_7656	Cca.gene14344	MIF4G-like [Macleaya cordata]	GO:0003723(RNA binding);GO:0003729(mRNA binding);GO:0005737(cytoplasm);GO:0006412(translation)	ko03013(RNA transport);ko03015(mRNA surveillance pathway)	3513	3536	3527	0.735023	6.5	((..(((((.((((((((((((((&)))))))))))))).)))))--))	GGUCGGGUCGUUGAGGGGGAGAGU&AUUCUCUCCCUCGAGGACUU--CC	1	113.559	4	0.301747
PC-5p-346_7656	Cca.gene21464	unnamed protein product, partial [Vitis vinifera]	GO:0000463(maturation of LSU-rRNA from tricistronic rRNA transcript (SSU-rRNA, 5.8S rRNA, LSU-rRNA));GO:0003729(mRNA binding);GO:0003735(structural constituent of ribosome);GO:0006412(translation);GO:0022625(cytosolic large ribosomal subunit)	ko03010(Ribosome)	185	206	198	0.684332	7	((((((((...((-((((((((.&.)))))))).))-..))))))))	GGAAGUCCGAAGA-GGAGAGAAA&AUUCUCUCCCUC-GAGGACUUCC	1	113.559	4	0.768765
PC-5p-35410_100	Cca.gene13011	gamma-tubulin complex component 3 [Cinnamomum micranthum f. kanehirae]	GO:0000923(equatorial microtubule organizing center);GO:0005200(structural constituent of cytoskeleton);GO:0005813(centrosome);GO:0005816(spindle pole body);GO:0008275(gamma-tubulin small complex);GO:0031122(cytoplasmic microtubule organization);GO:0043015(gamma-tubulin binding);GO:0051011(microtubule minus-end binding);GO:0051298(centrosome duplication);GO:0051415(microtubule nucleation by inter…	NA	1335	1356	1347	0.661836	6	.((-(((((-(((((((((((((.&.))))))))))))).))))).)).	CAC-AAUGA-GAGGUGGGCUUGGG&AUCAAGCCCACUUCAUCAUUAGUC	1	113.559	4	0.320775
PC-5p-35410_100	Cca.gene8793	UDP-glucosyltransferase family protein [Cinnamomum micranthum f. kanehirae]	GO:0009813(flavonoid biosynthetic process);GO:0043231(intracellular membrane-bounded organelle);GO:0052696(flavonoid glucuronidation);GO:0080043(quercetin 3-O-glucosyltransferase activity);GO:0080044(quercetin 7-O-glucosyltransferase activity)	NA	860	881	873	0.690821	5.5	((((((.((((-(((((((-(((.&.))).))))))).)))).))))))	GACUAGAGAUG-AGUGGGC-UGAG&AUCAAGCCCACUUCAUCAUUAGUC	1	113.559	4	0.220154
PC-5p-39_65972	Cca.gene7465	50s ribosomal l24e [Cinnamomum micranthum f. kanehirae]	GO:0003674(molecular_function);GO:0005739(mitochondrion);GO:0008150(biological_process)	NA	48	69	60	0.70073	4.5	((((((((-((-((((((((((((&)))))))))))).)).))))))))	AGGGAUUC-AC-AGCUGCCUCUUU&AAAGGGGCAGUUUGUAGAAUUCCU	1	113.559	4	0.152761
PC-5p-39_65972	Cca.gene10636	zinc finger protein [Cinnamomum micranthum f. kanehirae]	GO:0003676(nucleic acid binding);GO:0003677(DNA binding);GO:0003729(mRNA binding);GO:0004518(nuclease activity);GO:0005634(nucleus);GO:0005829(cytosol);GO:0010313(phytochrome binding);GO:0017148(negative regulation of translation);GO:0046872(metal ion binding);GO:0048027(mRNA 5'-UTR binding)	ko00400(Phenylalanine, tyrosine and tryptophan biosynthesis)	712	735	725	0.690998	5.5	.((((((.(-((((((.((((((((&))))))))-)))))).).)))))).	CGGGAUUGU-CAAACUGGCCCCUUU&AAAGGGGC-AGUUUGUAGAAUUCCU	1	113.559	4	0.175849
PC-5p-4402_660	Cca.gene26974	Proton-dependent oligopeptide transporter family [Cinnamomum micranthum f. kanehirae]	GO:0005215(transporter activity);GO:0005886(plasma membrane);GO:0006857(oligopeptide transport);GO:0016020(membrane);GO:0016021(integral component of membrane);GO:0022857(transmembrane transporter activity);GO:0055085(transmembrane transport)	NA	1702	1720	1712	0.717345	6	(((-((((((((-(((((((.&.))))))).)))))))).)))	GGG-GGUGGGUG-GCUUAGUG&UGCUGAGCACACCCACCACCC	1	113.559	4	0.198307
PC-5p-455_5880	Cca.gene17321	pentatricopeptide repeat-containing protein [Cinnamomum micranthum f. kanehirae]	GO:0005634(nucleus);GO:0005737(cytoplasm);GO:0008150(biological_process);GO:0008270(zinc ion binding);GO:0009507(chloroplast);GO:0043231(intracellular membrane-bounded organelle)	NA	1511	1537	1527	0.693046	7	..(((((((...(((((.(((((((((&)))))))))-)))))--.)))))))..	UGCAAUCUGUUUCAAUGAGACCCAACU&AGUUGGGUC-CAUUG--UCAGAUUGAU	1	113.559	4	0.282186
PC-5p-472_5738	Cca.gene3252	nuclear pore complex protein NUP155 [Cinnamomum micranthum f. kanehirae]	GO:0000972(transcription-dependent tethering of RNA polymerase II gene DNA at nuclear periphery);GO:0006405(RNA export from nucleus);GO:0006606(protein import into nucleus);GO:0017056(structural constituent of nuclear pore);GO:0036228(protein localization to nuclear inner membrane);GO:0044611(nuclear pore inner ring)	ko03013(RNA transport)	4338	4360	4351	0.673246	7	(((((((((.-(((((.(((((((&))))))).)))))..)))))))))	UGUGUGAUCC-UUCGAGAGUGGGC&GCCCACUGUUGGAUUGAUCAUGCA	1	113.559	4	0.301747
PC-5p-502_5477	Cca.gene3176	Chromo domain-containing protein [Cinnamomum micranthum f. kanehirae]	GO:0003676(nucleic acid binding);GO:0004402(histone acetyltransferase activity);GO:0005515(protein binding);GO:0005634(nucleus);GO:0006281(DNA repair);GO:0006351(transcription, DNA-templated);GO:0006355(regulation of transcription, DNA-templated);GO:0008270(zinc ion binding);GO:0010224(response to UV-B);GO:0043995(histone acetyltransferase activity (H4-K5 specific));GO:0046872(metal ion binding);…	NA	996	1018	1009	0.657957	5.5	((.(-(((((((.(((((((((((&))))))))))).))))))).).))	ACGA-CCACUUUCUGACCUUGGAU&AUCUAAGGUCAUGAAGUGGAUGGU	1	113.559	4	0.339284
PC-5p-53116_67	Cca.gene700	cAMP-regulated phosphoprotein 21-like protein [Cinnamomum micranthum f. kanehirae]	GO:0005634(nucleus);GO:0008150(biological_process)	ko03010(Ribosome)	1889	1910	1901	0.65097	7	.(((((-((-((((((((((((..&..)))))))))))).)).))))).	AGAGUG-CC-AUGAAGCUGAUUCU&AAAAUCAGCUUCAUUGGACAUUUC	2	227.118	2	0.306943
PC-5p-5520_533	Cca.gene19214	zinc finger protein [Cinnamomum micranthum f. kanehirae]	GO:0000209(protein polyubiquitination);GO:0043161(proteasome-mediated ubiquitin-dependent protein catabolic process);GO:0061630(ubiquitin protein ligase activity)	NA	168	190	180	0.6618	7	(((((--(((((((((((((.(((.&.)))-)))))))))))))..)))))	GGCUC--AAGCAGAUGAUCAUCGAG&AUUG-UGAUCAUCUGUUUAAGGGCC	2	227.118	2	0.212048
PC-5p-5646_521	Cca.gene8167	adenosine 5' phosphosulfate reductase [Cinnamomum micranthum f. kanehirae]	GO:0000103(sulfate assimilation);GO:0004604(phosphoadenylyl-sulfate reductase (thioredoxin) activity);GO:0009507(chloroplast);GO:0009534(chloroplast thylakoid);GO:0009570(chloroplast stroma);GO:0009973(adenylyl-sulfate reductase activity);GO:0016671(oxidoreductase activity, acting on a sulfur group of donors, disulfide as acceptor);GO:0019344(cysteine biosynthetic process);GO:0019379(sulfate assi…	ko00920(Sulfur metabolism)	828	849	841	0.683438	5	.((.(((((((((((-(((((((&))))))).)))))))))))-)).	AAGUGAGGCCUUUGA-GGAGAGC&GCUCUCCCUCAAGGGCUUC-CUC	9	1022.03	2	0.747138
PC-5p-5646_521	Cca.gene30448	hypothetical protein CKAN_02446400 [Cinnamomum micranthum f. kanehirae]	GO:0003674(molecular_function);GO:0005575(cellular_component);GO:0008150(biological_process)	NA	429	447	438	0.66457	6	((((((((---((((((((((.&.))))))))))...))))))))	GAGGAGGU---UGAGGGAGAGG&GCUCUCCCUCAAGGGCUUCCUC	1	113.559	4	0.929515
PC-5p-5646_521	Cca.gene2616	myb-related protein Hv1-like protein [Cinnamomum micranthum f. kanehirae]	GO:0000981(RNA polymerase II transcription factor activity, sequence-specific DNA binding);GO:0001135(transcription factor activity, RNA polymerase II transcription factor recruiting);GO:0003677(DNA binding);GO:0003700(DNA binding transcription factor activity);GO:0005515(protein binding);GO:0005634(nucleus);GO:0006351(transcription, DNA-templated);GO:0006357(regulation of transcription by RNA po…	NA	518	541	530	0.668763	7	(((((((((((((((..((.((((&))))-))-.)))))))))))))))	GAGGAAGCUCUUGAGUAGAGGAGU&GCUC-UC-CCUCAAGGGCUUCCUC	1	113.559	4	0.916806
PC-5p-5646_521	Cca.gene12401	nucleosome assembly protein 1/4 isoform X1 [Cinnamomum micranthum f. kanehirae]	GO:0000724(double-strand break repair via homologous recombination);GO:0003677(DNA binding);GO:0005515(protein binding);GO:0005634(nucleus);GO:0005737(cytoplasm);GO:0005829(cytosol);GO:0005886(plasma membrane);GO:0006281(DNA repair);GO:0006334(nucleosome assembly);GO:0009294(DNA mediated transformation);GO:0016444(somatic cell DNA recombination);GO:0042393(histone binding);GO:0042802(identical pr…	NA	523	548	538	0.656184	7	((((..((((((((.((((.((((((&))))))-))))-))))))))--))))	GAGGCGAAGUUCUUCGAGGAGAGAGC&GCUCUC-CCUC-AAGGGCUU--CCUC	3	340.677	3	0.532982
PC-5p-5646_521	Cca.gene34791	UDP-glycosyltransferase 71K1-like protein [Cinnamomum micranthum f. kanehirae]	GO:0009813(flavonoid biosynthetic process);GO:0043231(intracellular membrane-bounded organelle);GO:0052696(flavonoid glucuronidation);GO:0080043(quercetin 3-O-glucosyltransferase activity);GO:0080044(quercetin 7-O-glucosyltransferase activity)	NA	1356	1379	1369	0.698113	5.5	(((.(((((((((((.(((((((.&.)))))))-)))))))))))-)))	GAGUGAGGUCUUUGAUGGGAGAGA&GCUCUCCC-UCAAGGGCUUC-CUC	1	113.559	4	0.792959
PC-5p-6653_449	Cca.gene39938	dual specificity tyrosine-phosphorylation-regulated kinase 1B-like protein [Cinnamomum micranthum f. kanehirae]	GO:0004672(protein kinase activity);GO:0004674(protein serine/threonine kinase activity);GO:0004712(protein serine/threonine/tyrosine kinase activity);GO:0004713(protein tyrosine kinase activity);GO:0005524(ATP binding);GO:0005737(cytoplasm);GO:0005829(cytosol);GO:0006468(protein phosphorylation);GO:0009506(plasmodesma);GO:0009737(response to abscisic acid);GO:0009789(positive regulation of absci…	NA	1710	1733	1724	0.698925	6.5	..((((..(((((((((((((((.&.)))))))))))))))..))))..	GCUACAGUUGGUCAAUCUAACAGG&ACUGUUGGAUUGAUCACAUGUAAA	1	113.559	4	0.175849
PC-5p-6653_449	Cca.gene21943	PREDICTED: multicopper oxidase LPR1-like [Nelumbo nucifera]	GO:0005507(copper ion binding);GO:0016722(oxidoreductase activity, oxidizing metal ions)	NA	1756	1779	1770	0.75	7	.....((((((((((((((((((.&.)))))))))))))))))).....	AUGGAAUGUGAUCAAUCUAACAGA&ACUGUUGGAUUGAUCACAUGUAAA	1	113.559	4	0.0537585
PC-5p-6938_433	Cca.gene8596	cytochrome b6-f complex iron-sulfur subunit 1, chloroplastic-like protein [Cinnamomum micranthum f. kanehirae]	GO:0005515(protein binding);GO:0005886(plasma membrane);GO:0009496(plastoquinol--plastocyanin reductase activity);GO:0009507(chloroplast);GO:0009512(cytochrome b6f complex);GO:0009534(chloroplast thylakoid);GO:0009535(chloroplast thylakoid membrane);GO:0009579(thylakoid);GO:0009767(photosynthetic electron transport chain);GO:0009941(chloroplast envelope);GO:0010196(nonphotochemical quenching);GO:…	ko00195(Photosynthesis)	333	358	349	0.692124	7	((((((.(((.((.(((((((((((.&.))))))))))).))-)))-))))))	GAUGAUCGGGUGCCGGACAUGGGGAA&AUCCCUAUGUUCAGU-CCC-AUUAUC	14	1589.83	3	0.0588394
PC-5p-7_427519	Cca.gene14141	Cellulose synthase [Cinnamomum micranthum f. kanehirae]	GO:0000977(RNA polymerase II regulatory region sequence-specific DNA binding);GO:0005515(protein binding);GO:0005768(endosome);GO:0005794(Golgi apparatus);GO:0005802(trans-Golgi network);GO:0005886(plasma membrane);GO:0006952(defense response);GO:0009506(plasmodesma);GO:0009809(lignin biosynthetic process);GO:0009833(plant-type primary cell wall biogenesis);GO:0009834(plant-type secondary cell wa…	NA	2438	2460	2450	0.679894	7	.(((((.((((((((.(((((..&..)))))-)))))))).))))).	AAUGUGCUUCCUGAUGGAUCCAA&UAGGAUC-AUCAGGAAUCACAUC	1	113.559	4	0.538653
PC-5p-7_427519	Cca.gene23518	NA	NA	NA	46	67	58	0.81746	4	(((((.((((((((((((((..&..)))))))))))))).)))))	GAUGUAAUUCCUGAUGAUCCGU&UAGGAUCAUCAGGAAUCACAUC	4	454.236	3	0.0200109
PC-5p-7_427519	Cca.gene23540	NA	NA	NA	61	82	73	0.904762	4	.(((((((((((((((((((..&..))))))))))))))))))).	AAUGUGAUUCCUGAUGAUCCAU&UAGGAUCAUCAGGAAUCACAUC	6	681.354	0	0.000297226
PC-5p-7_427519	Cca.gene39733	patatin-like protein 6 [Cinnamomum micranthum f. kanehirae]	GO:0006952(defense response);GO:0016042(lipid catabolic process);GO:0016787(hydrolase activity);GO:0045735(nutrient reservoir activity)	NA	918	939	930	0.671958	6.5	((((-((...((((((((((((.&.))))))))))))-..)).))))	GGUG-GAGGACCUGAUGGUCCUU&UAGGAUCAUCAGG-AAUCACAUC	1	113.559	4	0.659561
PC-5p-7_427519	Cca.gene23547	PREDICTED: probable UDP-arabinose 4-epimerase 3 isoform X3 [Gossypium raimondii]	GO:0003824(catalytic activity);GO:0003978(UDP-glucose 4-epimerase activity);GO:0005794(Golgi apparatus);GO:0006012(galactose metabolic process);GO:0009225(nucleotide-sugar metabolic process);GO:0009832(plant-type cell wall biogenesis);GO:0016021(integral component of membrane);GO:0019567(arabinose biosynthetic process);GO:0032580(Golgi cisterna membrane);GO:0033358(UDP-L-arabinose biosynthetic pr…	ko00520(Amino sugar and nucleotide sugar metabolism)	73	94	85	0.883598	4	((((.(((((((((((((((..&..))))))))))))))).))))	GAUGCGAUUCCUGAUGAUCCGU&UAGGAUCAUCAGGAAUCACAUC	8	908.471	0	0.000594364
PC-5p-75991_46	Cca.gene38756	D-isomer specific 2-hydroxyacid dehydrogenase [Cinnamomum micranthum f. kanehirae]	GO:0047995(hydroxyphenylpyruvate reductase activity);GO:0055114(oxidation-reduction process)	ko00630(Glyoxylate and dicarboxylate metabolism);ko00260(Glycine, serine and threonine metabolism)	819	842	833	0.675234	6.5	(((-((((((.(((((.((((((((&)))))))).)))))-)))))).)))	GGC-AUUGUUGGGCUGGGCAGGAUU&AAUUCUGUACAGCC-AACAGUUGCC	2	227.118	3	0.0396214
ppe-miR156f_L+1	Cca.gene30080	IST1-like protein [Cinnamomum micranthum f. kanehirae]	GO:0003674(molecular_function)	ko04144(Endocytosis)	1451	1471	1462	0.652893	6	..((((((.((((((((((((&)))))))))))).))))))..	CAGCUCUCAAUCUUUUGUUGA&UUGACAGAAGAUAGAGAGCAC	9	1022.03	2	0.712516
ppe-miR156f_L+1	Cca.gene38572	microsomal glutathione S-transferase 3 [Cinnamomum micranthum f. kanehirae]	GO:0004364(glutathione transferase activity);GO:0004602(glutathione peroxidase activity);GO:0005635(nuclear envelope);GO:0005783(endoplasmic reticulum)	ko00480(Glutathione metabolism)	605	625	616	0.669421	5.5	(((..((((((((((((((((&))))))))))))))))..)))	GUGAACUUUGUCUUUUGUCGA&UUGACAGAAGAUAGAGAGCAC	1	113.559	4	0.755628
ppe-miR156f_L+1	Cca.gene9662	PREDICTED: squamosa promoter-binding-like protein 3 isoform X2 [Nelumbo nucifera]	GO:0003677(DNA binding);GO:0003700(DNA binding transcription factor activity);GO:0005634(nucleus);GO:0006351(transcription, DNA-templated);GO:0006355(regulation of transcription, DNA-templated);GO:0043565(sequence-specific DNA binding);GO:0044212(transcription regulatory region DNA binding);GO:0046872(metal ion binding);GO:0048510(regulation of timing of transition from vegetative to reproductive…	NA	1079	1099	1090	0.92562	2	(((((((((.(((((((((((&))))))))))).)))))))))	GUGCUCUCUCUCUUCUGUCAA&UUGACAGAAGAUAGAGAGCAC	3	340.677	2	0.0181652
ppe-miR156f_L+1	Cca.gene5634	squamosa promoter-binding-like protein 13A isoform X1 [Cinnamomum micranthum f. kanehirae]	GO:0003677(DNA binding);GO:0003700(DNA binding transcription factor activity);GO:0005515(protein binding);GO:0005634(nucleus);GO:0006351(transcription, DNA-templated);GO:0006355(regulation of transcription, DNA-templated);GO:0010468(regulation of gene expression);GO:0042742(defense response to bacterium);GO:0046872(metal ion binding)	NA	1626	1646	1637	0.917355	2	(((((((((.(((((((((((&))))))))))).)))))))))	GUGCUCUCUCUCUUCUGUCAA&UUGACAGAAGAUAGAGAGCAC	2	227.118	2	0.0360003
ppe-miR156f_L+1	Cca.gene16950	squamosa promoter-binding-like protein 16 [Cinnamomum micranthum f. kanehirae]	GO:0003677(DNA binding);GO:0003700(DNA binding transcription factor activity);GO:0005634(nucleus);GO:0006355(regulation of transcription, DNA-templated);GO:0048653(anther development)	NA	1348	1368	1359	0.898072	3	(((((((((.((((((((((.&.)))))))))).)))))))))	GUGCUCUCUCUCUUCUGUCAU&UUGACAGAAGAUAGAGAGCAC	1	113.559	4	0.241405
ppe-miR156f_L+1	Cca.gene124	squamosa promoter-binding-like protein 17 [Cinnamomum micranthum f. kanehirae]	GO:0003677(DNA binding);GO:0003700(DNA binding transcription factor activity);GO:0005634(nucleus);GO:0005737(cytoplasm);GO:0006351(transcription, DNA-templated);GO:0006355(regulation of transcription, DNA-templated);GO:0010228(vegetative to reproductive phase transition of meristem);GO:0046872(metal ion binding);GO:0048366(leaf development);GO:0048653(anther development);GO:2000025(regulation of …	NA	824	844	835	0.898072	3	(((((((((.((((((((((.&.)))))))))).)))))))))	GUGCUCUCUCUCUUCUGUCAU&UUGACAGAAGAUAGAGAGCAC	3	340.677	2	0.13641
ppe-miR156f_L+1	Cca.gene38630	squamosa promoter-binding-like protein 6 isoform X1 [Cinnamomum micranthum f. kanehirae]	GO:0003677(DNA binding);GO:0003700(DNA binding transcription factor activity);GO:0005515(protein binding);GO:0005634(nucleus);GO:0006351(transcription, DNA-templated);GO:0006355(regulation of transcription, DNA-templated);GO:0010468(regulation of gene expression);GO:0042742(defense response to bacterium);GO:0046872(metal ion binding)	NA	1227	1247	1238	0.917355	2	(((((((((.(((((((((((&))))))))))).)))))))))	GUGCUCUCUCUCUUCUGUCAA&UUGACAGAAGAUAGAGAGCAC	12	1362.71	0	0.00118838
ptc-miR156g	Cca.gene30080	IST1-like protein [Cinnamomum micranthum f. kanehirae]	GO:0003674(molecular_function)	ko04144(Endocytosis)	1451	1471	1462	0.652893	6	..((((((.((((((((((((&)))))))))))).))))))..	CAGCUCUCAAUCUUUUGUUGA&UUGACAGAAGAUAGAGAGCAC	9	1022.03	2	0.712516
ptc-miR156g	Cca.gene38572	microsomal glutathione S-transferase 3 [Cinnamomum micranthum f. kanehirae]	GO:0004364(glutathione transferase activity);GO:0004602(glutathione peroxidase activity);GO:0005635(nuclear envelope);GO:0005783(endoplasmic reticulum)	ko00480(Glutathione metabolism)	605	625	616	0.669421	5.5	(((..((((((((((((((((&))))))))))))))))..)))	GUGAACUUUGUCUUUUGUCGA&UUGACAGAAGAUAGAGAGCAC	1	113.559	4	0.762288
ptc-miR156g	Cca.gene9662	PREDICTED: squamosa promoter-binding-like protein 3 isoform X2 [Nelumbo nucifera]	GO:0003677(DNA binding);GO:0003700(DNA binding transcription factor activity);GO:0005634(nucleus);GO:0006351(transcription, DNA-templated);GO:0006355(regulation of transcription, DNA-templated);GO:0043565(sequence-specific DNA binding);GO:0044212(transcription regulatory region DNA binding);GO:0046872(metal ion binding);GO:0048510(regulation of timing of transition from vegetative to reproductive…	NA	1079	1099	1090	0.92562	2	(((((((((.(((((((((((&))))))))))).)))))))))	GUGCUCUCUCUCUUCUGUCAA&UUGACAGAAGAUAGAGAGCAC	3	340.677	2	0.0181652
ptc-miR156g	Cca.gene5634	squamosa promoter-binding-like protein 13A isoform X1 [Cinnamomum micranthum f. kanehirae]	GO:0003677(DNA binding);GO:0003700(DNA binding transcription factor activity);GO:0005515(protein binding);GO:0005634(nucleus);GO:0006351(transcription, DNA-templated);GO:0006355(regulation of transcription, DNA-templated);GO:0010468(regulation of gene expression);GO:0042742(defense response to bacterium);GO:0046872(metal ion binding)	NA	1626	1646	1637	0.917355	2	(((((((((.(((((((((((&))))))))))).)))))))))	GUGCUCUCUCUCUUCUGUCAA&UUGACAGAAGAUAGAGAGCAC	2	227.118	2	0.0707046
ptc-miR156g	Cca.gene16950	squamosa promoter-binding-like protein 16 [Cinnamomum micranthum f. kanehirae]	GO:0003677(DNA binding);GO:0003700(DNA binding transcription factor activity);GO:0005634(nucleus);GO:0006355(regulation of transcription, DNA-templated);GO:0048653(anther development)	NA	1348	1368	1359	0.898072	3	(((((((((.((((((((((.&.)))))))))).)))))))))	GUGCUCUCUCUCUUCUGUCAU&UUGACAGAAGAUAGAGAGCAC	1	113.559	4	0.175849
ptc-miR156g	Cca.gene124	squamosa promoter-binding-like protein 17 [Cinnamomum micranthum f. kanehirae]	GO:0003677(DNA binding);GO:0003700(DNA binding transcription factor activity);GO:0005634(nucleus);GO:0005737(cytoplasm);GO:0006351(transcription, DNA-templated);GO:0006355(regulation of transcription, DNA-templated);GO:0010228(vegetative to reproductive phase transition of meristem);GO:0046872(metal ion binding);GO:0048366(leaf development);GO:0048653(anther development);GO:2000025(regulation of …	NA	824	844	835	0.898072	3	(((((((((.((((((((((.&.)))))))))).)))))))))	GUGCUCUCUCUCUUCUGUCAU&UUGACAGAAGAUAGAGAGCAC	3	340.677	2	0.152097
ptc-miR156g	Cca.gene38630	squamosa promoter-binding-like protein 6 isoform X1 [Cinnamomum micranthum f. kanehirae]	GO:0003677(DNA binding);GO:0003700(DNA binding transcription factor activity);GO:0005515(protein binding);GO:0005634(nucleus);GO:0006351(transcription, DNA-templated);GO:0006355(regulation of transcription, DNA-templated);GO:0010468(regulation of gene expression);GO:0042742(defense response to bacterium);GO:0046872(metal ion binding)	NA	1227	1247	1238	0.917355	2	(((((((((.(((((((((((&))))))))))).)))))))))	GUGCUCUCUCUCUUCUGUCAA&UUGACAGAAGAUAGAGAGCAC	12	1362.71	0	0.000594364
ptc-miR156g_L-1	Cca.gene35502	nascent polypeptide-associated complex subunit alpha, muscle-specific form-like protein isoform X1 [Cinnamomum micranthum f. kanehirae]	GO:0003674(molecular_function);GO:0005634(nucleus);GO:0005875(microtubule associated complex);GO:0008150(biological_process)	ko00230(Purine metabolism);ko00240(Pyrimidine metabolism);ko03020(RNA polymerase)	1619	1639	1630	0.671388	6	((((((..(.((((((((((.&.))))))))))-)..))))))	GUGCUCGAUCAUCUUCUGUUG&UGACAGAAGAU-AGAGAGCAC	1	113.559	4	0.88726
ptc-miR156g_L-1	Cca.gene9662	PREDICTED: squamosa promoter-binding-like protein 3 isoform X2 [Nelumbo nucifera]	GO:0003677(DNA binding);GO:0003700(DNA binding transcription factor activity);GO:0005634(nucleus);GO:0006351(transcription, DNA-templated);GO:0006355(regulation of transcription, DNA-templated);GO:0043565(sequence-specific DNA binding);GO:0044212(transcription regulatory region DNA binding);GO:0046872(metal ion binding);GO:0048510(regulation of timing of transition from vegetative to reproductive…	NA	1079	1098	1089	0.932011	2	(((((((((.((((((((((&)))))))))).)))))))))	GUGCUCUCUCUCUUCUGUCA&UGACAGAAGAUAGAGAGCAC	3	340.677	2	0.0181652
ptc-miR156g_L-1	Cca.gene39428	pre-rRNA-processing protein TSR1 isoform X1 [Cinnamomum micranthum f. kanehirae]	GO:0000462(maturation of SSU-rRNA from tricistronic rRNA transcript (SSU-rRNA, 5.8S rRNA, LSU-rRNA));GO:0000479(endonucleolytic cleavage of tricistronic rRNA transcript (SSU-rRNA, 5.8S rRNA, LSU-rRNA));GO:0003924(GTPase activity);GO:0005525(GTP binding);GO:0030688(preribosome, small subunit precursor);GO:0034511(U3 snoRNA binding)	NA	856	877	867	0.694051	7	(((.((((((((((((..((((&))))-.))))))))))))-)))	GUGUCUUUCUGUCUUCAGGUCG&UGAC-AGAAGAUAGAGAG-CAC	1	113.559	4	0.677863
ptc-miR156g_L-1	Cca.gene9874	proteasome subunit beta type-3 [Cinnamomum micranthum f. kanehirae]	GO:0000502(proteasome complex);GO:0004298(threonine-type endopeptidase activity);GO:0005634(nucleus);GO:0005737(cytoplasm);GO:0005774(vacuolar membrane);GO:0005829(cytosol);GO:0005839(proteasome core complex);GO:0006511(ubiquitin-dependent protein catabolic process);GO:0008233(peptidase activity);GO:0043161(proteasome-mediated ubiquitin-dependent protein catabolic process)	ko03050(Proteasome)	93	115	104	0.688385	6	(((.((((((((((.(((.(((.&.)))-)))-))))))))))-)))	GUGACUCUCUAUCUCUCUCGUCU&UGAC-AGA-AGAUAGAGAG-CAC	3	340.677	2	0.592729
ptc-miR156g_L-1	Cca.gene5634	squamosa promoter-binding-like protein 13A isoform X1 [Cinnamomum micranthum f. kanehirae]	GO:0003677(DNA binding);GO:0003700(DNA binding transcription factor activity);GO:0005515(protein binding);GO:0005634(nucleus);GO:0006351(transcription, DNA-templated);GO:0006355(regulation of transcription, DNA-templated);GO:0010468(regulation of gene expression);GO:0042742(defense response to bacterium);GO:0046872(metal ion binding)	NA	1626	1645	1636	0.923513	2	(((((((((.((((((((((&)))))))))).)))))))))	GUGCUCUCUCUCUUCUGUCA&UGACAGAAGAUAGAGAGCAC	1	113.559	4	0.152761
ptc-miR156g_L-1	Cca.gene16950	squamosa promoter-binding-like protein 16 [Cinnamomum micranthum f. kanehirae]	GO:0003677(DNA binding);GO:0003700(DNA binding transcription factor activity);GO:0005634(nucleus);GO:0006355(regulation of transcription, DNA-templated);GO:0048653(anther development)	NA	1348	1367	1358	0.917847	2	(((((((((.((((((((((&)))))))))).)))))))))	GUGCUCUCUCUCUUCUGUCA&UGACAGAAGAUAGAGAGCAC	1	113.559	4	0.175849
ptc-miR156g_L-1	Cca.gene124	squamosa promoter-binding-like protein 17 [Cinnamomum micranthum f. kanehirae]	GO:0003677(DNA binding);GO:0003700(DNA binding transcription factor activity);GO:0005634(nucleus);GO:0005737(cytoplasm);GO:0006351(transcription, DNA-templated);GO:0006355(regulation of transcription, DNA-templated);GO:0010228(vegetative to reproductive phase transition of meristem);GO:0046872(metal ion binding);GO:0048366(leaf development);GO:0048653(anther development);GO:2000025(regulation of …	NA	824	843	834	0.917847	2	(((((((((.((((((((((&)))))))))).)))))))))	GUGCUCUCUCUCUUCUGUCA&UGACAGAAGAUAGAGAGCAC	11	1249.15	2	0.13641
ptc-miR156g_L-1	Cca.gene7184	squamosa promoter-binding-like protein 3 isoform X2 [Cinnamomum micranthum f. kanehirae]	GO:0003677(DNA binding);GO:0003700(DNA binding transcription factor activity);GO:0005634(nucleus);GO:0006351(transcription, DNA-templated);GO:0006355(regulation of transcription, DNA-templated);GO:0043565(sequence-specific DNA binding);GO:0044212(transcription regulatory region DNA binding);GO:0046872(metal ion binding);GO:0048510(regulation of timing of transition from vegetative to reproductive…	ko04075(Plant hormone signal transduction)	941	960	951	0.932011	2	(((((((((.((((((((((&)))))))))).)))))))))	GUGCUCUCUCUCUUCUGUCA&UGACAGAAGAUAGAGAGCAC	5	567.795	0	0.000594364
ptc-miR156g_L-1	Cca.gene38630	squamosa promoter-binding-like protein 6 isoform X1 [Cinnamomum micranthum f. kanehirae]	GO:0003677(DNA binding);GO:0003700(DNA binding transcription factor activity);GO:0005515(protein binding);GO:0005634(nucleus);GO:0006351(transcription, DNA-templated);GO:0006355(regulation of transcription, DNA-templated);GO:0010468(regulation of gene expression);GO:0042742(defense response to bacterium);GO:0046872(metal ion binding)	NA	1227	1246	1237	0.923513	2	(((((((((.((((((((((&)))))))))).)))))))))	GUGCUCUCUCUCUUCUGUCA&UGACAGAAGAUAGAGAGCAC	1	113.559	4	0.0795441
